# Supplementary material for: Astrocyte-Derived Small Extracellular Vesicles Regulate Dendritic Complexity through miR-26a-5p Activity
Source: Cells. 2020 Apr 10;9(4):930. doi: 10.3390/cells9040930 (PMC7226994; doi:10.3390/cells9040930)
Supplement: Supplementary file 1 [file cells-09-00930-s001.zip]

Archive with 76 entries (55 files):
- Supplementary files/
- Supplementary files/.DS_Store
- __MACOSX/
- __MACOSX/Supplementary files/
- __MACOSX/Supplementary files/._.DS_Store
- Supplementary files/Supplementary figure 3.docx
- __MACOSX/Supplementary files/._Supplementary figure 3.docx
- Supplementary files/miRNA targets and fold enrichment analyses/
- Supplementary files/miRNA targets and fold enrichment analyses/.DS_Store
- __MACOSX/Supplementary files/miRNA targets and fold enrichment analyses/
- __MACOSX/Supplementary files/miRNA targets and fold enrichment analyses/._.DS_Store
- Supplementary files/miRNA targets and fold enrichment analyses/miR-23/
- Supplementary files/miRNA targets and fold enrichment analyses/miR-23/enrichment mir23a.txt
- __MACOSX/Supplementary files/miRNA targets and fold enrichment analyses/miR-23/
- __MACOSX/Supplementary files/miRNA targets and fold enrichment analyses/miR-23/._enrichment mir23a.txt
- Supplementary files/miRNA targets and fold enrichment analyses/miR-23/mir23a mirecords 4.xls
- __MACOSX/Supplementary files/miRNA targets and fold enrichment analyses/miR-23/._mir23a mirecords 4.xls
- __MACOSX/Supplementary files/miRNA targets and fold enrichment analyses/._miR-23
- Supplementary files/miRNA targets and fold enrichment analyses/miR-181/
- Supplementary files/miRNA targets and fold enrichment analyses/miR-181/enrichment 181.txt
- __MACOSX/Supplementary files/miRNA targets and fold enrichment analyses/miR-181/
- __MACOSX/Supplementary files/miRNA targets and fold enrichment analyses/miR-181/._enrichment 181.txt
- Supplementary files/miRNA targets and fold enrichment analyses/miR-181/mir-181.xls
- __MACOSX/Supplementary files/miRNA targets and fold enrichment analyses/miR-181/._mir-181.xls
- __MACOSX/Supplementary files/miRNA targets and fold enrichment analyses/._miR-181
- Supplementary files/miRNA targets and fold enrichment analyses/miR-146a/
- Supplementary files/miRNA targets and fold enrichment analyses/miR-146a/enrichment 146a.txt
- __MACOSX/Supplementary files/miRNA targets and fold enrichment analyses/miR-146a/
- __MACOSX/Supplementary files/miRNA targets and fold enrichment analyses/miR-146a/._enrichment 146a.txt
- Supplementary files/miRNA targets and fold enrichment analyses/miR-146a/mirecords146a.xls
- __MACOSX/Supplementary files/miRNA targets and fold enrichment analyses/miR-146a/._mirecords146a.xls
- __MACOSX/Supplementary files/miRNA targets and fold enrichment analyses/._miR-146a
- Supplementary files/miRNA targets and fold enrichment analyses/miR-29a/
- Supplementary files/miRNA targets and fold enrichment analyses/miR-29a/enrichment 29a.txt
- __MACOSX/Supplementary files/miRNA targets and fold enrichment analyses/miR-29a/
- __MACOSX/Supplementary files/miRNA targets and fold enrichment analyses/miR-29a/._enrichment 29a.txt
- Supplementary files/miRNA targets and fold enrichment analyses/miR-29a/mirecords mir29a.xls
- __MACOSX/Supplementary files/miRNA targets and fold enrichment analyses/miR-29a/._mirecords mir29a.xls
- __MACOSX/Supplementary files/miRNA targets and fold enrichment analyses/._miR-29a
- Supplementary files/miRNA targets and fold enrichment analyses/miR-19/
- Supplementary files/miRNA targets and fold enrichment analyses/miR-19/mirecords 19a.xls
- __MACOSX/Supplementary files/miRNA targets and fold enrichment analyses/miR-19/
- __MACOSX/Supplementary files/miRNA targets and fold enrichment analyses/miR-19/._mirecords 19a.xls
- Supplementary files/miRNA targets and fold enrichment analyses/miR-19/enrichment19.txt
- __MACOSX/Supplementary files/miRNA targets and fold enrichment analyses/miR-19/._enrichment19.txt
- __MACOSX/Supplementary files/miRNA targets and fold enrichment analyses/._miR-19
- Supplementary files/miRNA targets and fold enrichment analyses/miR-26/
- Supplementary files/miRNA targets and fold enrichment analyses/miR-26/mir26a 4 buscadores .xls
- __MACOSX/Supplementary files/miRNA targets and fold enrichment analyses/miR-26/
- __MACOSX/Supplementary files/miRNA targets and fold enrichment analyses/miR-26/._mir26a 4 buscadores .xls
- Supplementary files/miRNA targets and fold enrichment analyses/miR-26/enrichment 26a.txt
- __MACOSX/Supplementary files/miRNA targets and fold enrichment analyses/miR-26/._enrichment 26a.txt
- __MACOSX/Supplementary files/miRNA targets and fold enrichment analyses/._miR-26
- Supplementary files/miRNA targets and fold enrichment analyses/miR-32/
- Supplementary files/miRNA targets and fold enrichment analyses/miR-32/mir32.xls
- __MACOSX/Supplementary files/miRNA targets and fold enrichment analyses/miR-32/
- __MACOSX/Supplementary files/miRNA targets and fold enrichment analyses/miR-32/._mir32.xls
- Supplementary files/miRNA targets and fold enrichment analyses/miR-32/mirecords 132.xlt
- __MACOSX/Supplementary files/miRNA targets and fold enrichment analyses/miR-32/._mirecords 132.xlt
- Supplementary files/miRNA targets and fold enrichment analyses/miR-32/enrichment mir32.txt
- __MACOSX/Supplementary files/miRNA targets and fold enrichment analyses/miR-32/._enrichment mir32.txt
- __MACOSX/Supplementary files/miRNA targets and fold enrichment analyses/._miR-32
- Supplementary files/miRNA targets and fold enrichment analyses/miR-223/
- Supplementary files/miRNA targets and fold enrichment analyses/miR-223/mir223 enrichment.txt
- __MACOSX/Supplementary files/miRNA targets and fold enrichment analyses/miR-223/
- __MACOSX/Supplementary files/miRNA targets and fold enrichment analyses/miR-223/._mir223 enrichment.txt
- Supplementary files/miRNA targets and fold enrichment analyses/miR-223/mirecords 223 4.xls
- __MACOSX/Supplementary files/miRNA targets and fold enrichment analyses/miR-223/._mirecords 223 4.xls
- __MACOSX/Supplementary files/miRNA targets and fold enrichment analyses/._miR-223
- __MACOSX/Supplementary files/._miRNA targets and fold enrichment analyses
- Supplementary files/Supplementary figure 2 .docx
- __MACOSX/Supplementary files/._Supplementary figure 2 .docx
- Supplementary files/Supplementary table 1.docx
- __MACOSX/Supplementary files/._Supplementary table 1.docx
- Supplementary files/Supplementary figure 1 .docx
- __MACOSX/Supplementary files/._Supplementary figure 1 .docx
