# Supplementary material for: Astrocyte-Derived Small Extracellular Vesicles Regulate Dendritic Complexity through miR-26a-5p Activity
Source: Cells. 2020 Apr 10;9(4):930. doi: 10.3390/cells9040930 (PMC7226994; doi:10.3390/cells9040930)
Supplement: Supplementary file 1 [file cells-09-00930-s001.zip › Supplementary files/miRNA targets and fold enrichment analyses/miR-23/enrichment mir23a.txt]

Analysis Type:	PANTHER Overrepresentation Test (release 20150430)
Annotation Version and Release Date:	GO Ontology database Released 2015-08-06
Analyzed List:	upload_1 (Homo sapiens)
Reference List:	Homo sapiens (all genes in database)
Bonferroni correction:	true
GO biological process complete	Homo sapiens - REFLIST (20814)	upload_1 (782)	upload_1 (expected)	upload_1 (over/under)	upload_1 (fold Enrichment)	upload_1 (P-value)
embryonic skeletal system morphogenesis (GO:0048704)	94	17	3.53	+	4.81	1.47E-03
embryonic skeletal system development (GO:0048706)	127	19	4.77	+	3.98	4.90E-03
skeletal system morphogenesis (GO:0048705)	216	24	8.12	+	2.96	3.13E-02
embryonic organ morphogenesis (GO:0048562)	292	30	10.97	+	2.73	9.90E-03
single-organism behavior (GO:0044708)	392	37	14.73	+	2.51	4.43E-03
tube morphogenesis (GO:0035239)	356	33	13.38	+	2.47	2.61E-02
embryonic organ development (GO:0048568)	433	39	16.27	+	2.40	6.84E-03
embryonic morphogenesis (GO:0048598)	569	50	21.38	+	2.34	4.16E-04
regulation of neuron differentiation (GO:0045664)	484	42	18.18	+	2.31	6.70E-03
morphogenesis of an epithelium (GO:0002009)	439	38	16.49	+	2.30	2.35E-02
blood vessel development (GO:0001568)	446	38	16.76	+	2.27	3.35E-02
behavior (GO:0007610)	527	44	19.80	+	2.22	1.00E-02
transcription from RNA polymerase II promoter (GO:0006366)	781	63	29.34	+	2.15	1.72E-04
positive regulation of transcription from RNA polymerase II promoter (GO:0045944)	987	78	37.08	+	2.10	8.01E-06
negative regulation of transcription from RNA polymerase II promoter (GO:0000122)	722	57	27.13	+	2.10	1.64E-03
regulation of neurogenesis (GO:0050767)	600	47	22.54	+	2.08	2.38E-02
positive regulation of cell differentiation (GO:0045597)	799	62	30.02	+	2.07	8.56E-04
regulation of cell development (GO:0060284)	763	59	28.67	+	2.06	1.97E-03
negative regulation of cell proliferation (GO:0008285)	633	48	23.78	+	2.02	4.38E-02
circulatory system development (GO:0072359)	779	58	29.27	+	1.98	8.14E-03
cardiovascular system development (GO:0072358)	779	58	29.27	+	1.98	8.14E-03
regulation of transcription from RNA polymerase II promoter (GO:0006357)	1716	126	64.47	+	1.95	4.19E-09
negative regulation of nucleic acid-templated transcription (GO:1903507)	1138	83	42.76	+	1.94	8.29E-05
negative regulation of cellular macromolecule biosynthetic process (GO:2000113)	1240	90	46.59	+	1.93	2.35E-05
negative regulation of transcription, DNA-templated (GO:0045892)	1104	80	41.48	+	1.93	2.05E-04
negative regulation of RNA biosynthetic process (GO:1902679)	1153	83	43.32	+	1.92	1.46E-04
negative regulation of macromolecule biosynthetic process (GO:0010558)	1318	94	49.52	+	1.90	2.36E-05
organ morphogenesis (GO:0009887)	888	63	33.36	+	1.89	1.33E-02
transcription, DNA-templated (GO:0006351)	2560	181	96.18	+	1.88	2.79E-13
nucleic acid-templated transcription (GO:0097659)	2561	181	96.22	+	1.88	2.90E-13
negative regulation of RNA metabolic process (GO:0051253)	1193	83	44.82	+	1.85	6.17E-04
embryo development (GO:0009790)	967	67	36.33	+	1.84	1.37E-02
positive regulation of nucleic acid-templated transcription (GO:1903508)	1403	97	52.71	+	1.84	5.94E-05
positive regulation of transcription, DNA-templated (GO:0045893)	1403	97	52.71	+	1.84	5.94E-05
RNA biosynthetic process (GO:0032774)	2680	184	100.69	+	1.83	2.47E-12
negative regulation of gene expression (GO:0010629)	1404	96	52.75	+	1.82	1.22E-04
negative regulation of nitrogen compound metabolic process (GO:0051172)	1406	96	52.82	+	1.82	1.30E-04
negative regulation of cellular biosynthetic process (GO:0031327)	1381	94	51.89	+	1.81	2.16E-04
positive regulation of developmental process (GO:0051094)	1104	75	41.48	+	1.81	6.59E-03
regulation of cell differentiation (GO:0045595)	1489	101	55.94	+	1.81	7.27E-05
negative regulation of biosynthetic process (GO:0009890)	1401	95	52.64	+	1.80	2.15E-04
positive regulation of RNA biosynthetic process (GO:1902680)	1431	97	53.76	+	1.80	1.53E-04
positive regulation of RNA metabolic process (GO:0051254)	1467	99	55.12	+	1.80	1.33E-04
negative regulation of nucleobase-containing compound metabolic process (GO:0045934)	1310	87	49.22	+	1.77	2.11E-03
positive regulation of nucleobase-containing compound metabolic process (GO:0045935)	1649	109	61.95	+	1.76	6.76E-05
regulation of multicellular organismal development (GO:2000026)	1517	98	57.00	+	1.72	1.22E-03
nucleobase-containing compound biosynthetic process (GO:0034654)	2962	191	111.28	+	1.72	2.44E-10
generation of neurons (GO:0048699)	1551	100	58.27	+	1.72	9.79E-04
positive regulation of nitrogen compound metabolic process (GO:0051173)	1726	111	64.85	+	1.71	2.04E-04
regulation of transcription, DNA-templated (GO:0006355)	3438	220	129.17	+	1.70	2.40E-12
regulation of cellular macromolecule biosynthetic process (GO:2000112)	3768	241	141.57	+	1.70	4.29E-14
neurogenesis (GO:0022008)	1628	104	61.17	+	1.70	8.24E-04
regulation of nucleic acid-templated transcription (GO:1903506)	3460	220	130.00	+	1.69	4.84E-12
regulation of gene expression (GO:0010468)	4074	259	153.06	+	1.69	2.48E-15
regulation of RNA metabolic process (GO:0051252)	3573	227	134.24	+	1.69	1.43E-12
heterocycle biosynthetic process (GO:0018130)	3043	193	114.33	+	1.69	8.06E-10
regulation of RNA biosynthetic process (GO:2001141)	3480	220	130.75	+	1.68	9.05E-12
positive regulation of macromolecule biosynthetic process (GO:0010557)	1600	101	60.11	+	1.68	2.23E-03
positive regulation of macromolecule metabolic process (GO:0010604)	2741	173	102.98	+	1.68	3.64E-08
positive regulation of gene expression (GO:0010628)	1664	105	62.52	+	1.68	1.28E-03
aromatic compound biosynthetic process (GO:0019438)	3044	192	114.37	+	1.68	1.60E-09
regulation of macromolecule biosynthetic process (GO:0010556)	3875	244	145.59	+	1.68	1.62E-13
regulation of nucleobase-containing compound metabolic process (GO:0019219)	3861	243	145.06	+	1.68	2.08E-13
positive regulation of multicellular organismal process (GO:0051240)	1357	85	50.98	+	1.67	2.88E-02
nervous system development (GO:0007399)	2271	142	85.32	+	1.66	9.34E-06
positive regulation of biosynthetic process (GO:0009891)	1745	109	65.56	+	1.66	1.18E-03
macromolecule biosynthetic process (GO:0009059)	3651	228	137.17	+	1.66	8.19E-12
cellular macromolecule biosynthetic process (GO:0034645)	3576	223	134.35	+	1.66	2.32E-11
regulation of biosynthetic process (GO:0009889)	4098	255	153.97	+	1.66	8.81E-14
regulation of nitrogen compound metabolic process (GO:0051171)	4148	258	155.84	+	1.66	5.28E-14
anatomical structure morphogenesis (GO:0009653)	2341	145	87.95	+	1.65	1.11E-05
positive regulation of cellular biosynthetic process (GO:0031328)	1712	106	64.32	+	1.65	2.71E-03
regulation of cellular biosynthetic process (GO:0031326)	4054	250	152.31	+	1.64	6.82E-13
positive regulation of cellular metabolic process (GO:0031325)	2904	179	109.11	+	1.64	9.82E-08
RNA metabolic process (GO:0016070)	3373	207	126.73	+	1.63	1.78E-09
organic cyclic compound biosynthetic process (GO:1901362)	3173	194	119.21	+	1.63	1.96E-08
regulation of cell proliferation (GO:0042127)	1475	90	55.42	+	1.62	4.08E-02
response to endogenous stimulus (GO:0009719)	1545	94	58.05	+	1.62	2.77E-02
regulation of developmental process (GO:0050793)	2112	127	79.35	+	1.60	7.60E-04
negative regulation of biological process (GO:0048519)	4372	261	164.26	+	1.59	5.53E-12
gene expression (GO:0010467)	3825	228	143.71	+	1.59	1.25E-09
negative regulation of cellular process (GO:0048523)	4025	239	151.22	+	1.58	3.51E-10
cellular nitrogen compound biosynthetic process (GO:0044271)	3407	202	128.00	+	1.58	9.52E-08
positive regulation of metabolic process (GO:0009893)	3529	209	132.59	+	1.58	3.91E-08
regulation of primary metabolic process (GO:0080090)	5631	333	211.56	+	1.57	5.30E-17
regulation of macromolecule metabolic process (GO:0060255)	5607	329	210.66	+	1.56	4.14E-16
regulation of cellular metabolic process (GO:0031323)	5814	341	218.44	+	1.56	4.54E-17
organ development (GO:0048513)	2784	163	104.60	+	1.56	4.39E-05
positive regulation of cellular process (GO:0048522)	4586	267	172.30	+	1.55	4.67E-11
cell differentiation (GO:0030154)	3372	196	126.69	+	1.55	1.20E-06
nucleic acid metabolic process (GO:0090304)	3874	224	145.55	+	1.54	4.86E-08
regulation of metabolic process (GO:0019222)	6588	379	247.52	+	1.53	8.49E-19
regulation of cellular component organization (GO:0051128)	2160	124	81.15	+	1.53	1.20E-02
cellular developmental process (GO:0048869)	3543	202	133.11	+	1.52	2.90E-06
cellular biosynthetic process (GO:0044249)	4493	256	168.81	+	1.52	2.95E-09
regulation of multicellular organismal process (GO:0051239)	2381	135	89.46	+	1.51	7.23E-03
organic substance biosynthetic process (GO:1901576)	4587	259	172.34	+	1.50	5.45E-09
regulation of localization (GO:0032879)	2267	128	85.17	+	1.50	1.81E-02
positive regulation of biological process (GO:0048518)	5302	299	199.20	+	1.50	2.31E-11
negative regulation of macromolecule metabolic process (GO:0010605)	2207	124	82.92	+	1.50	3.41E-02
system development (GO:0048731)	4011	224	150.70	+	1.49	1.33E-06
biosynthetic process (GO:0009058)	4673	259	175.57	+	1.48	4.29E-08
nucleobase-containing compound metabolic process (GO:0006139)	4372	240	164.26	+	1.46	1.09E-06
negative regulation of metabolic process (GO:0009892)	2481	136	93.21	+	1.46	3.78E-02
cellular macromolecule metabolic process (GO:0044260)	6753	370	253.72	+	1.46	3.41E-14
regulation of signal transduction (GO:0009966)	2538	139	95.35	+	1.46	3.03E-02
multicellular organismal development (GO:0007275)	4571	247	171.74	+	1.44	2.37E-06
regulation of cell communication (GO:0010646)	3019	163	113.43	+	1.44	8.19E-03
regulation of signaling (GO:0023051)	2870	154	107.83	+	1.43	2.51E-02
heterocycle metabolic process (GO:0046483)	4573	244	171.81	+	1.42	1.09E-05
cellular aromatic compound metabolic process (GO:0006725)	4575	244	171.89	+	1.42	1.14E-05
macromolecule metabolic process (GO:0043170)	7438	392	279.45	+	1.40	1.05E-12
single-organism developmental process (GO:0044767)	5209	274	195.71	+	1.40	2.27E-06
anatomical structure development (GO:0048856)	4699	246	176.55	+	1.39	5.32E-05
developmental process (GO:0032502)	5291	276	198.79	+	1.39	4.52E-06
organic cyclic compound metabolic process (GO:1901360)	4818	250	181.02	+	1.38	8.41E-05
regulation of response to stimulus (GO:0048583)	3555	184	133.56	+	1.38	2.05E-02
regulation of cellular process (GO:0050794)	10120	519	380.22	+	1.37	8.27E-20
single organism signaling (GO:0044700)	5192	264	195.07	+	1.35	1.69E-04
signaling (GO:0023052)	5195	264	195.18	+	1.35	1.79E-04
cell communication (GO:0007154)	5325	270	200.06	+	1.35	1.36E-04
regulation of biological process (GO:0050789)	10614	538	398.78	+	1.35	3.35E-20
cellular metabolic process (GO:0044237)	8573	434	322.10	+	1.35	4.32E-12
cellular nitrogen compound metabolic process (GO:0034641)	5112	258	192.06	+	1.34	5.42E-04
nitrogen compound metabolic process (GO:0006807)	5475	275	205.70	+	1.34	2.26E-04
primary metabolic process (GO:0044238)	8697	434	326.75	+	1.33	6.56E-11
biological regulation (GO:0065007)	11133	554	418.28	+	1.32	1.98E-19
organic substance metabolic process (GO:0071704)	9008	445	338.44	+	1.31	1.07E-10
signal transduction (GO:0007165)	4801	236	180.38	+	1.31	2.17E-02
metabolic process (GO:0008152)	9928	483	373.00	+	1.29	1.53E-11
cellular process (GO:0009987)	14147	642	531.52	+	1.21	2.77E-15
single-organism cellular process (GO:0044763)	11415	503	428.87	+	1.17	3.64E-04
single-organism process (GO:0044699)	12755	562	479.22	+	1.17	2.67E-06
biological_process (GO:0008150)	16542	723	621.50	+	1.16	8.48E-20
Unclassified (UNCLASSIFIED)	4272	60	160.50	-	.37	0.00E00
detection of stimulus (GO:0051606)	726	6	27.28	-	.22	5.95E-03
detection of chemical stimulus (GO:0009593)	496	1	18.64	-	< 0.2	1.01E-03
