# Supplementary material for: Astrocyte-Derived Small Extracellular Vesicles Regulate Dendritic Complexity through miR-26a-5p Activity
Source: Cells. 2020 Apr 10;9(4):930. doi: 10.3390/cells9040930 (PMC7226994; doi:10.3390/cells9040930)
Supplement: Supplementary file 1 [file cells-09-00930-s001.zip › Supplementary files/miRNA targets and fold enrichment analyses/miR-181/enrichment 181.txt]

Analysis Type:	PANTHER Overrepresentation Test (release 20150430)
Annotation Version and Release Date:	GO Ontology database Released 2015-08-06
Analyzed List:	upload_1 (Homo sapiens)
Reference List:	Homo sapiens (all genes in database)
Bonferroni correction:	true
GO biological process complete	Homo sapiens - REFLIST (20814)	upload_1 (858)	upload_1 (expected)	upload_1 (over/under)	upload_1 (fold Enrichment)	upload_1 (P-value)
regulation of protein stability (GO:0031647)	187	23	7.71	+	2.98	4.34E-02
anterior/posterior pattern specification (GO:0009952)	202	24	8.33	+	2.88	4.84E-02
muscle tissue development (GO:0060537)	285	31	11.75	+	2.64	1.39E-02
developmental growth (GO:0048589)	326	35	13.44	+	2.60	4.11E-03
striated muscle tissue development (GO:0014706)	271	29	11.17	+	2.60	4.03E-02
in utero embryonic development (GO:0001701)	370	38	15.25	+	2.49	3.93E-03
reproductive structure development (GO:0048608)	420	43	17.31	+	2.48	7.67E-04
regulation of neuron projection development (GO:0010975)	342	35	14.10	+	2.48	1.19E-02
regulation of cell growth (GO:0001558)	354	36	14.59	+	2.47	9.73E-03
reproductive system development (GO:0061458)	424	43	17.48	+	2.46	9.89E-04
regulation of neuron differentiation (GO:0045664)	484	48	19.95	+	2.41	3.55E-04
tube morphogenesis (GO:0035239)	356	35	14.68	+	2.38	2.82E-02
positive regulation of transcription from RNA polymerase II promoter (GO:0045944)	987	96	40.69	+	2.36	1.38E-10
skeletal system development (GO:0001501)	474	46	19.54	+	2.35	1.24E-03
single-organism behavior (GO:0044708)	392	38	16.16	+	2.35	1.51E-02
transcription from RNA polymerase II promoter (GO:0006366)	781	75	32.19	+	2.33	2.23E-07
regulation of cell projection organization (GO:0031344)	459	44	18.92	+	2.33	3.20E-03
chordate embryonic development (GO:0043009)	617	59	25.43	+	2.32	3.66E-05
embryo development ending in birth or egg hatching (GO:0009792)	625	59	25.76	+	2.29	5.75E-05
tube development (GO:0035295)	587	55	24.20	+	2.27	2.40E-04
growth (GO:0040007)	407	38	16.78	+	2.26	3.54E-02
regulation of neurogenesis (GO:0050767)	600	56	24.73	+	2.26	2.04E-04
embryonic morphogenesis (GO:0048598)	569	53	23.46	+	2.26	5.15E-04
regulation of cell development (GO:0060284)	763	71	31.45	+	2.26	2.93E-06
developmental process involved in reproduction (GO:0003006)	617	57	25.43	+	2.24	2.15E-04
embryonic organ development (GO:0048568)	433	40	17.85	+	2.24	2.56E-02
regulation of cell morphogenesis (GO:0022604)	477	44	19.66	+	2.24	8.68E-03
regulation of system process (GO:0044057)	426	39	17.56	+	2.22	4.16E-02
negative regulation of transcription from RNA polymerase II promoter (GO:0000122)	722	66	29.76	+	2.22	2.49E-05
heart development (GO:0007507)	441	40	18.18	+	2.20	3.92E-02
regulation of nervous system development (GO:0051960)	693	62	28.57	+	2.17	1.64E-04
vasculature development (GO:0001944)	470	42	19.37	+	2.17	3.27E-02
behavior (GO:0007610)	527	47	21.72	+	2.16	9.33E-03
muscle structure development (GO:0061061)	462	41	19.04	+	2.15	4.99E-02
regulation of growth (GO:0040008)	615	54	25.35	+	2.13	2.41E-03
chromatin modification (GO:0016568)	513	45	21.15	+	2.13	2.39E-02
positive regulation of nucleic acid-templated transcription (GO:1903508)	1403	122	57.83	+	2.11	7.84E-11
positive regulation of transcription, DNA-templated (GO:0045893)	1403	122	57.83	+	2.11	7.84E-11
embryo development (GO:0009790)	967	84	39.86	+	2.11	1.79E-06
positive regulation of cell differentiation (GO:0045597)	799	69	32.94	+	2.09	9.98E-05
positive regulation of apoptotic process (GO:0043065)	570	49	23.50	+	2.09	1.52E-02
neuron projection development (GO:0031175)	838	72	34.54	+	2.08	5.82E-05
regulation of cellular component biogenesis (GO:0044087)	653	56	26.92	+	2.08	3.03E-03
regulation of transcription from RNA polymerase II promoter (GO:0006357)	1716	147	70.74	+	2.08	2.86E-13
neuron development (GO:0048666)	982	84	40.48	+	2.08	3.68E-06
positive regulation of cell death (GO:0010942)	609	52	25.10	+	2.07	8.95E-03
response to wounding (GO:0009611)	738	63	30.42	+	2.07	6.56E-04
positive regulation of RNA biosynthetic process (GO:1902680)	1431	122	58.99	+	2.07	3.07E-10
positive regulation of RNA metabolic process (GO:0051254)	1467	125	60.47	+	2.07	1.47E-10
generation of neurons (GO:0048699)	1551	132	63.94	+	2.06	2.60E-11
wound healing (GO:0042060)	658	56	27.12	+	2.06	3.83E-03
nervous system development (GO:0007399)	2271	193	93.62	+	2.06	1.67E-18
circulatory system development (GO:0072359)	779	66	32.11	+	2.06	4.20E-04
cardiovascular system development (GO:0072358)	779	66	32.11	+	2.06	4.20E-04
brain development (GO:0007420)	661	56	27.25	+	2.06	4.40E-03
cell proliferation (GO:0008283)	661	56	27.25	+	2.06	4.40E-03
cell morphogenesis involved in neuron differentiation (GO:0048667)	697	59	28.73	+	2.05	2.24E-03
positive regulation of programmed cell death (GO:0043068)	579	49	23.87	+	2.05	2.31E-02
axon development (GO:0061564)	675	57	27.83	+	2.05	3.85E-03
cell migration (GO:0016477)	759	64	31.29	+	2.05	7.94E-04
immune system development (GO:0002520)	606	51	24.98	+	2.04	1.70E-02
neurogenesis (GO:0022008)	1628	137	67.11	+	2.04	1.67E-11
hematopoietic or lymphoid organ development (GO:0048534)	574	48	23.66	+	2.03	3.98E-02
tissue morphogenesis (GO:0048729)	576	48	23.74	+	2.02	4.35E-02
cell-cell adhesion (GO:0098609)	614	51	25.31	+	2.01	2.43E-02
neuron differentiation (GO:0030182)	1168	97	48.15	+	2.01	7.01E-07
head development (GO:0060322)	699	58	28.81	+	2.01	5.29E-03
axonogenesis (GO:0007409)	651	54	26.84	+	2.01	1.30E-02
positive regulation of gene expression (GO:0010628)	1664	138	68.59	+	2.01	3.96E-11
neuron projection morphogenesis (GO:0048812)	714	59	29.43	+	2.00	4.82E-03
positive regulation of developmental process (GO:0051094)	1104	91	45.51	+	2.00	4.10E-06
regulation of cell differentiation (GO:0045595)	1489	122	61.38	+	1.99	4.46E-09
localization of cell (GO:0051674)	834	68	34.38	+	1.98	1.06E-03
cell motility (GO:0048870)	834	68	34.38	+	1.98	1.06E-03
negative regulation of RNA biosynthetic process (GO:1902679)	1153	94	47.53	+	1.98	3.59E-06
positive regulation of nucleobase-containing compound metabolic process (GO:0045935)	1649	134	67.98	+	1.97	4.73E-10
positive regulation of macromolecule biosynthetic process (GO:0010557)	1600	130	65.96	+	1.97	1.22E-09
anatomical structure formation involved in morphogenesis (GO:0048646)	974	79	40.15	+	1.97	1.22E-04
positive regulation of multicellular organismal process (GO:0051240)	1357	110	55.94	+	1.97	1.37E-07
negative regulation of nucleic acid-templated transcription (GO:1903507)	1138	92	46.91	+	1.96	8.45E-06
negative regulation of cellular macromolecule biosynthetic process (GO:2000113)	1240	100	51.12	+	1.96	1.67E-06
negative regulation of RNA metabolic process (GO:0051253)	1193	96	49.18	+	1.95	4.47E-06
negative regulation of macromolecule biosynthetic process (GO:0010558)	1318	106	54.33	+	1.95	5.23E-07
regulation of multicellular organismal development (GO:2000026)	1517	122	62.53	+	1.95	1.51E-08
negative regulation of gene expression (GO:0010629)	1404	112	57.88	+	1.94	2.27E-07
negative regulation of transcription, DNA-templated (GO:0045892)	1104	88	45.51	+	1.93	3.86E-05
cell morphogenesis involved in differentiation (GO:0000904)	830	66	34.21	+	1.93	3.88E-03
positive regulation of nitrogen compound metabolic process (GO:0051173)	1726	137	71.15	+	1.93	1.32E-09
regulation of anatomical structure morphogenesis (GO:0022603)	857	68	35.33	+	1.92	2.79E-03
central nervous system development (GO:0007417)	870	69	35.86	+	1.92	2.32E-03
cell adhesion (GO:0007155)	1037	82	42.75	+	1.92	1.89E-04
regulation of cellular component movement (GO:0051270)	709	56	29.23	+	1.92	3.51E-02
biological adhesion (GO:0022610)	1041	82	42.91	+	1.91	2.22E-04
positive regulation of cellular biosynthetic process (GO:0031328)	1712	134	70.57	+	1.90	6.87E-09
negative regulation of cellular biosynthetic process (GO:0031327)	1381	108	56.93	+	1.90	1.64E-06
tissue development (GO:0009888)	1601	125	66.00	+	1.89	5.42E-08
organ morphogenesis (GO:0009887)	888	69	36.61	+	1.88	4.77E-03
regulation of multicellular organismal process (GO:0051239)	2381	185	98.15	+	1.88	1.70E-13
cell projection organization (GO:0030030)	1172	91	48.31	+	1.88	7.05E-05
negative regulation of nitrogen compound metabolic process (GO:0051172)	1406	109	57.96	+	1.88	2.18E-06
negative regulation of biosynthetic process (GO:0009890)	1401	108	57.75	+	1.87	3.63E-06
positive regulation of biosynthetic process (GO:0009891)	1745	134	71.93	+	1.86	2.59E-08
organ development (GO:0048513)	2784	213	114.76	+	1.86	1.46E-15
cell projection morphogenesis (GO:0048858)	915	70	37.72	+	1.86	6.80E-03
cell development (GO:0048468)	1776	135	73.21	+	1.84	4.26E-08
regulation of developmental process (GO:0050793)	2112	160	87.06	+	1.84	3.67E-10
negative regulation of nucleobase-containing compound metabolic process (GO:0045934)	1310	99	54.00	+	1.83	5.63E-05
transcription, DNA-templated (GO:0006351)	2560	193	105.53	+	1.83	5.94E-13
nucleic acid-templated transcription (GO:0097659)	2561	193	105.57	+	1.83	6.18E-13
cellular response to endogenous stimulus (GO:0071495)	1119	84	46.13	+	1.82	1.13E-03
cell part morphogenesis (GO:0032990)	935	70	38.54	+	1.82	1.43E-02
positive regulation of macromolecule metabolic process (GO:0010604)	2741	205	112.99	+	1.81	1.06E-13
system development (GO:0048731)	4011	299	165.34	+	1.81	5.23E-23
positive regulation of cellular component organization (GO:0051130)	1143	85	47.12	+	1.80	1.40E-03
locomotion (GO:0040011)	1354	100	55.81	+	1.79	1.44E-04
epithelium development (GO:0060429)	989	73	40.77	+	1.79	1.41E-02
enzyme linked receptor protein signaling pathway (GO:0007167)	1004	74	41.39	+	1.79	1.25E-02
positive regulation of protein modification process (GO:0031401)	1144	84	47.16	+	1.78	2.77E-03
protein phosphorylation (GO:0006468)	944	69	38.91	+	1.77	3.76E-02
regulation of RNA metabolic process (GO:0051252)	3573	260	147.29	+	1.77	2.07E-17
RNA biosynthetic process (GO:0032774)	2680	195	110.48	+	1.77	1.35E-11
positive regulation of cellular metabolic process (GO:0031325)	2904	210	119.71	+	1.75	1.38E-12
anatomical structure morphogenesis (GO:0009653)	2341	169	96.50	+	1.75	3.51E-09
regulation of transcription, DNA-templated (GO:0006355)	3438	248	141.72	+	1.75	8.62E-16
cell morphogenesis (GO:0000902)	1111	80	45.80	+	1.75	1.12E-02
regulation of nucleic acid-templated transcription (GO:1903506)	3460	249	142.63	+	1.75	9.47E-16
regulation of cellular macromolecule biosynthetic process (GO:2000112)	3768	271	155.33	+	1.74	9.62E-18
apoptotic process (GO:0006915)	1046	75	43.12	+	1.74	2.81E-02
regulation of RNA biosynthetic process (GO:2001141)	3480	249	143.45	+	1.74	1.98E-15
regulation of gene expression (GO:0010468)	4074	291	167.94	+	1.73	3.31E-19
cellular component morphogenesis (GO:0032989)	1191	85	49.10	+	1.73	7.32E-03
response to endogenous stimulus (GO:0009719)	1545	110	63.69	+	1.73	1.74E-04
cell differentiation (GO:0030154)	3372	240	139.00	+	1.73	2.34E-14
negative regulation of macromolecule metabolic process (GO:0010605)	2207	157	90.98	+	1.73	9.05E-08
regulation of macromolecule biosynthetic process (GO:0010556)	3875	275	159.74	+	1.72	2.75E-17
regulation of cellular component organization (GO:0051128)	2160	153	89.04	+	1.72	2.42E-07
regulation of nucleobase-containing compound metabolic process (GO:0019219)	3861	273	159.16	+	1.72	7.02E-17
response to abiotic stimulus (GO:0009628)	1119	79	46.13	+	1.71	2.68E-02
negative regulation of cellular metabolic process (GO:0031324)	2213	156	91.22	+	1.71	2.10E-07
positive regulation of catalytic activity (GO:0043085)	1476	104	60.84	+	1.71	7.28E-04
multicellular organismal development (GO:0007275)	4571	322	188.43	+	1.71	2.97E-21
cell death (GO:0008219)	1110	78	45.76	+	1.70	3.66E-02
positive regulation of molecular function (GO:0044093)	1738	122	71.64	+	1.70	5.86E-05
death (GO:0016265)	1115	78	45.96	+	1.70	4.29E-02
intracellular signal transduction (GO:0035556)	1816	127	74.86	+	1.70	3.40E-05
positive regulation of protein metabolic process (GO:0051247)	1489	104	61.38	+	1.69	1.10E-03
anatomical structure development (GO:0048856)	4699	328	193.70	+	1.69	3.73E-21
regulation of cell death (GO:0010941)	1508	105	62.16	+	1.69	1.11E-03
regulation of cellular biosynthetic process (GO:0031326)	4054	282	167.12	+	1.69	1.15E-16
positive regulation of cellular protein metabolic process (GO:0032270)	1396	97	57.55	+	1.69	3.82E-03
regulation of nitrogen compound metabolic process (GO:0051171)	4148	288	170.99	+	1.68	4.49E-17
positive regulation of metabolic process (GO:0009893)	3529	245	145.47	+	1.68	1.85E-13
positive regulation of signal transduction (GO:0009967)	1398	97	57.63	+	1.68	4.06E-03
positive regulation of cellular process (GO:0048522)	4586	318	189.05	+	1.68	1.05E-19
regulation of biosynthetic process (GO:0009889)	4098	284	168.93	+	1.68	1.32E-16
regulation of phosphorylation (GO:0042325)	1419	98	58.49	+	1.68	4.32E-03
nucleobase-containing compound biosynthetic process (GO:0034654)	2962	204	122.10	+	1.67	5.71E-10
cellular developmental process (GO:0048869)	3543	244	146.05	+	1.67	5.82E-13
regulation of programmed cell death (GO:0043067)	1424	98	58.70	+	1.67	5.04E-03
regulation of transport (GO:0051049)	1715	118	70.70	+	1.67	3.14E-04
positive regulation of cell communication (GO:0010647)	1662	114	68.51	+	1.66	6.46E-04
regulation of protein modification process (GO:0031399)	1679	115	69.21	+	1.66	6.05E-04
regulation of protein phosphorylation (GO:0001932)	1330	91	54.83	+	1.66	1.66E-02
regulation of apoptotic process (GO:0042981)	1407	96	58.00	+	1.66	9.55E-03
regulation of cellular protein metabolic process (GO:0032268)	2364	161	97.45	+	1.65	1.21E-06
cellular localization (GO:0051641)	2174	148	89.62	+	1.65	8.25E-06
regulation of protein metabolic process (GO:0051246)	2530	172	104.29	+	1.65	2.72E-07
movement of cell or subcellular component (GO:0006928)	1503	102	61.96	+	1.65	5.45E-03
positive regulation of signaling (GO:0023056)	1533	104	63.19	+	1.65	4.25E-03
heterocycle biosynthetic process (GO:0018130)	3043	205	125.44	+	1.63	4.03E-09
aromatic compound biosynthetic process (GO:0019438)	3044	205	125.48	+	1.63	4.15E-09
regulation of macromolecule metabolic process (GO:0060255)	5607	377	231.13	+	1.63	6.72E-23
regulation of phosphorus metabolic process (GO:0051174)	1666	112	68.68	+	1.63	2.29E-03
negative regulation of metabolic process (GO:0009892)	2481	166	102.27	+	1.62	2.18E-06
establishment of localization in cell (GO:0051649)	1812	121	74.69	+	1.62	1.01E-03
cellular response to organic substance (GO:0071310)	1978	132	81.54	+	1.62	2.52E-04
RNA metabolic process (GO:0016070)	3373	225	139.04	+	1.62	4.88E-10
positive regulation of biological process (GO:0048518)	5302	353	218.56	+	1.62	7.80E-20
negative regulation of biological process (GO:0048519)	4372	291	180.22	+	1.61	1.14E-14
regulation of phosphate metabolic process (GO:0019220)	1653	110	68.14	+	1.61	4.80E-03
regulation of response to stress (GO:0080134)	1415	94	58.33	+	1.61	3.67E-02
negative regulation of cellular process (GO:0048523)	4025	267	165.92	+	1.61	1.10E-12
regulation of primary metabolic process (GO:0080090)	5631	373	232.12	+	1.61	3.09E-21
single-organism developmental process (GO:0044767)	5209	345	214.73	+	1.61	9.97E-19
cellular protein modification process (GO:0006464)	2783	184	114.72	+	1.60	4.50E-07
protein modification process (GO:0036211)	2783	184	114.72	+	1.60	4.50E-07
developmental process (GO:0032502)	5291	349	218.11	+	1.60	9.28E-19
regulation of cellular metabolic process (GO:0031323)	5814	383	239.67	+	1.60	1.09E-21
cellular macromolecule biosynthetic process (GO:0034645)	3576	235	147.41	+	1.59	5.15E-10
regulation of signal transduction (GO:0009966)	2538	166	104.62	+	1.59	1.13E-05
regulation of molecular function (GO:0065009)	2711	177	111.75	+	1.58	3.11E-06
regulation of localization (GO:0032879)	2267	148	93.45	+	1.58	1.24E-04
regulation of cell communication (GO:0010646)	3019	197	124.45	+	1.58	2.29E-07
organic cyclic compound biosynthetic process (GO:1901362)	3173	207	130.80	+	1.58	5.96E-08
cell surface receptor signaling pathway (GO:0007166)	2180	142	89.86	+	1.58	2.96E-04
positive regulation of response to stimulus (GO:0048584)	2033	132	83.80	+	1.58	1.17E-03
macromolecule biosynthetic process (GO:0009059)	3651	237	150.50	+	1.57	1.43E-09
gene expression (GO:0010467)	3825	248	157.68	+	1.57	3.28E-10
regulation of signaling (GO:0023051)	2870	186	118.31	+	1.57	1.73E-06
regulation of catalytic activity (GO:0050790)	2244	145	92.50	+	1.57	3.35E-04
cellular nitrogen compound biosynthetic process (GO:0044271)	3407	220	140.44	+	1.57	2.63E-08
regulation of metabolic process (GO:0019222)	6588	425	271.57	+	1.56	9.42E-24
macromolecule modification (GO:0043412)	2929	188	120.74	+	1.56	2.90E-06
protein localization (GO:0008104)	1689	108	69.62	+	1.55	3.65E-02
cellular response to chemical stimulus (GO:0070887)	2404	153	99.10	+	1.54	3.37E-04
regulation of response to stimulus (GO:0048583)	3555	226	146.55	+	1.54	5.39E-08
regulation of biological quality (GO:0065008)	3134	199	129.19	+	1.54	1.80E-06
response to external stimulus (GO:0009605)	2080	132	85.74	+	1.54	4.03E-03
single-organism organelle organization (GO:1902589)	1970	125	81.21	+	1.54	8.58E-03
cellular response to stress (GO:0033554)	1718	109	70.82	+	1.54	4.61E-02
phosphorus metabolic process (GO:0006793)	2067	131	85.21	+	1.54	4.81E-03
response to organic substance (GO:0010033)	2636	166	108.66	+	1.53	1.57E-04
organelle organization (GO:0006996)	2912	183	120.04	+	1.52	2.70E-05
phosphate-containing compound metabolic process (GO:0006796)	2020	126	83.27	+	1.51	1.80E-02
macromolecule localization (GO:0033036)	2013	125	82.98	+	1.51	2.48E-02
localization (GO:0051179)	4683	290	193.04	+	1.50	2.14E-10
nucleic acid metabolic process (GO:0090304)	3874	239	159.70	+	1.50	2.05E-07
single-multicellular organism process (GO:0044707)	6193	380	255.29	+	1.49	1.37E-15
cellular component organization (GO:0016043)	5066	307	208.83	+	1.47	3.74E-10
cellular biosynthetic process (GO:0044249)	4493	271	185.21	+	1.46	5.27E-08
multicellular organismal process (GO:0032501)	6444	388	265.64	+	1.46	1.13E-14
cellular protein metabolic process (GO:0044267)	3575	213	147.37	+	1.45	7.56E-05
organic substance biosynthetic process (GO:1901576)	4587	273	189.09	+	1.44	1.84E-07
cellular component organization or biogenesis (GO:0071840)	5188	308	213.86	+	1.44	4.72E-09
nucleobase-containing compound metabolic process (GO:0006139)	4372	258	180.22	+	1.43	2.17E-06
cellular macromolecule metabolic process (GO:0044260)	6753	397	278.37	+	1.43	2.09E-13
response to stress (GO:0006950)	3648	214	150.38	+	1.42	2.39E-04
biosynthetic process (GO:0009058)	4673	274	192.63	+	1.42	8.31E-07
heterocycle metabolic process (GO:0046483)	4573	264	188.51	+	1.40	1.08E-05
cellular aromatic compound metabolic process (GO:0006725)	4575	264	188.59	+	1.40	1.13E-05
establishment of localization (GO:0051234)	3851	222	158.75	+	1.40	4.82E-04
transport (GO:0006810)	3742	215	154.25	+	1.39	1.11E-03
macromolecule metabolic process (GO:0043170)	7438	426	306.61	+	1.39	4.17E-13
single-organism localization (GO:1902578)	3296	188	135.87	+	1.38	1.45E-02
single organism signaling (GO:0044700)	5192	295	214.03	+	1.38	3.33E-06
signaling (GO:0023052)	5195	295	214.15	+	1.38	3.55E-06
regulation of cellular process (GO:0050794)	10120	571	417.17	+	1.37	1.91E-22
signal transduction (GO:0007165)	4801	270	197.91	+	1.36	8.27E-05
cell communication (GO:0007154)	5325	299	219.51	+	1.36	8.54E-06
protein metabolic process (GO:0019538)	4241	238	174.82	+	1.36	1.20E-03
regulation of biological process (GO:0050789)	10614	595	437.53	+	1.36	6.07E-24
organic cyclic compound metabolic process (GO:1901360)	4818	270	198.61	+	1.36	1.16E-04
cellular nitrogen compound metabolic process (GO:0034641)	5112	286	210.73	+	1.36	3.75E-05
cellular response to stimulus (GO:0051716)	6227	345	256.69	+	1.34	7.07E-07
biological regulation (GO:0065007)	11133	614	458.93	+	1.34	1.39E-23
cellular metabolic process (GO:0044237)	8573	465	353.40	+	1.32	8.94E-11
primary metabolic process (GO:0044238)	8697	469	358.51	+	1.31	1.71E-10
nitrogen compound metabolic process (GO:0006807)	5475	295	225.69	+	1.31	8.10E-04
organic substance metabolic process (GO:0071704)	9008	485	371.33	+	1.31	3.53E-11
response to stimulus (GO:0050896)	7621	408	314.15	+	1.30	2.90E-07
metabolic process (GO:0008152)	9928	517	409.25	+	1.26	8.27E-10
cellular process (GO:0009987)	14147	700	583.17	+	1.20	1.54E-15
single-organism cellular process (GO:0044763)	11415	562	470.55	+	1.19	1.11E-06
single-organism process (GO:0044699)	12755	627	525.79	+	1.19	1.85E-09
biological_process (GO:0008150)	16542	800	681.90	+	1.17	1.76E-25
Unclassified (UNCLASSIFIED)	4272	60	176.10	-	.34	0.00E00
detection of stimulus involved in sensory perception (GO:0050906)	514	3	21.19	-	< 0.2	7.34E-03
detection of chemical stimulus (GO:0009593)	496	2	20.45	-	< 0.2	1.93E-03
