# Supplementary material for: Astrocyte-Derived Small Extracellular Vesicles Regulate Dendritic Complexity through miR-26a-5p Activity
Source: Cells. 2020 Apr 10;9(4):930. doi: 10.3390/cells9040930 (PMC7226994; doi:10.3390/cells9040930)
Supplement: Supplementary file 1 [file cells-09-00930-s001.zip › Supplementary files/miRNA targets and fold enrichment analyses/miR-29a/enrichment 29a.txt]

Analysis Type:	PANTHER Overrepresentation Test (release 20150430)
Annotation Version and Release Date:	GO Ontology database Released 2015-08-06
Analyzed List:	upload_1 (Homo sapiens)
Reference List:	Homo sapiens (all genes in database)
Bonferroni correction:	true
GO biological process complete	Homo sapiens - REFLIST (20814)	upload_1 (661)	upload_1 (expected)	upload_1 (over/under)	upload_1 (fold Enrichment)	upload_1 (P-value)
collagen catabolic process (GO:0030574)	74	20	2.35	+	> 5	7.22E-09
multicellular organismal catabolic process (GO:0044243)	81	20	2.57	+	> 5	3.58E-08
collagen metabolic process (GO:0032963)	84	20	2.67	+	> 5	6.80E-08
cellular response to amino acid stimulus (GO:0071230)	51	12	1.62	+	> 5	1.11E-03
multicellular organismal macromolecule metabolic process (GO:0044259)	90	20	2.86	+	> 5	2.27E-07
extracellular matrix disassembly (GO:0022617)	118	25	3.75	+	> 5	2.18E-09
multicellular organismal metabolic process (GO:0044236)	95	20	3.02	+	> 5	5.77E-07
response to amino acid (GO:0043200)	108	17	3.43	+	4.96	9.61E-04
homophilic cell adhesion via plasma membrane adhesion molecules (GO:0007156)	155	20	4.92	+	4.06	1.79E-03
extracellular matrix organization (GO:0030198)	365	45	11.59	+	3.88	2.62E-10
extracellular structure organization (GO:0043062)	366	45	11.62	+	3.87	2.88E-10
cellular response to acid chemical (GO:0071229)	170	20	5.40	+	3.70	7.33E-03
cell-cell adhesion via plasma-membrane adhesion molecules (GO:0098742)	207	23	6.57	+	3.50	3.04E-03
response to acid chemical (GO:0001101)	304	30	9.65	+	3.11	6.92E-04
telencephalon development (GO:0021537)	223	22	7.08	+	3.11	3.57E-02
developmental growth (GO:0048589)	326	28	10.35	+	2.70	2.62E-02
reproductive system development (GO:0061458)	424	35	13.47	+	2.60	3.95E-03
growth (GO:0040007)	407	33	12.93	+	2.55	1.22E-02
reproductive structure development (GO:0048608)	420	34	13.34	+	2.55	8.79E-03
muscle structure development (GO:0061061)	462	37	14.67	+	2.52	3.82E-03
neuron projection morphogenesis (GO:0048812)	714	57	22.67	+	2.51	3.24E-06
gland development (GO:0048732)	405	32	12.86	+	2.49	2.96E-02
axon development (GO:0061564)	675	52	21.44	+	2.43	6.28E-05
axon guidance (GO:0007411)	560	43	17.78	+	2.42	1.39E-03
neuron projection guidance (GO:0097485)	560	43	17.78	+	2.42	1.39E-03
neuron projection development (GO:0031175)	838	64	26.61	+	2.40	1.51E-06
skeletal system development (GO:0001501)	474	36	15.05	+	2.39	1.79E-02
axonogenesis (GO:0007409)	651	49	20.67	+	2.37	3.46E-04
vasculature development (GO:0001944)	470	35	14.93	+	2.34	3.76E-02
cell morphogenesis involved in neuron differentiation (GO:0048667)	697	51	22.13	+	2.30	4.35E-04
negative regulation of transcription from RNA polymerase II promoter (GO:0000122)	722	52	22.93	+	2.27	5.24E-04
cell-cell adhesion (GO:0098609)	614	44	19.50	+	2.26	6.27E-03
head development (GO:0060322)	699	50	22.20	+	2.25	1.16E-03
neuron development (GO:0048666)	982	70	31.19	+	2.24	3.69E-06
positive regulation of transcription from RNA polymerase II promoter (GO:0045944)	987	70	31.34	+	2.23	4.55E-06
cell adhesion (GO:0007155)	1037	73	32.93	+	2.22	2.59E-06
biological adhesion (GO:0022610)	1041	73	33.06	+	2.21	3.06E-06
negative regulation of cell differentiation (GO:0045596)	660	46	20.96	+	2.19	7.40E-03
developmental process involved in reproduction (GO:0003006)	617	42	19.59	+	2.14	3.90E-02
nervous system development (GO:0007399)	2271	154	72.12	+	2.14	8.01E-16
positive regulation of nucleic acid-templated transcription (GO:1903508)	1403	95	44.56	+	2.13	3.33E-08
positive regulation of transcription, DNA-templated (GO:0045893)	1403	95	44.56	+	2.13	3.33E-08
positive regulation of RNA metabolic process (GO:0051254)	1467	99	46.59	+	2.13	1.32E-08
brain development (GO:0007420)	661	44	20.99	+	2.10	4.04E-02
positive regulation of RNA biosynthetic process (GO:1902680)	1431	95	45.44	+	2.09	9.76E-08
negative regulation of multicellular organismal process (GO:0051241)	941	62	29.88	+	2.07	6.41E-04
cell projection morphogenesis (GO:0048858)	915	60	29.06	+	2.06	1.23E-03
regulation of cell development (GO:0060284)	763	50	24.23	+	2.06	1.41E-02
neuron differentiation (GO:0030182)	1168	76	37.09	+	2.05	3.29E-05
cell morphogenesis involved in differentiation (GO:0000904)	830	54	26.36	+	2.05	6.67E-03
positive regulation of macromolecule biosynthetic process (GO:0010557)	1600	104	50.81	+	2.05	3.03E-08
negative regulation of developmental process (GO:0051093)	848	55	26.93	+	2.04	5.77E-03
generation of neurons (GO:0048699)	1551	100	49.26	+	2.03	1.33E-07
positive regulation of gene expression (GO:0010628)	1664	107	52.84	+	2.02	2.66E-08
positive regulation of nucleobase-containing compound metabolic process (GO:0045935)	1649	106	52.37	+	2.02	3.49E-08
organ morphogenesis (GO:0009887)	888	57	28.20	+	2.02	4.97E-03
cell part morphogenesis (GO:0032990)	935	60	29.69	+	2.02	2.51E-03
positive regulation of cell differentiation (GO:0045597)	799	51	25.37	+	2.01	2.30E-02
cellular response to endogenous stimulus (GO:0071495)	1119	71	35.54	+	2.00	2.97E-04
response to abiotic stimulus (GO:0009628)	1119	71	35.54	+	2.00	2.97E-04
positive regulation of nitrogen compound metabolic process (GO:0051173)	1726	109	54.81	+	1.99	4.77E-08
positive regulation of cellular biosynthetic process (GO:0031328)	1712	108	54.37	+	1.99	6.49E-08
regulation of transcription from RNA polymerase II promoter (GO:0006357)	1716	108	54.50	+	1.98	7.45E-08
neurogenesis (GO:0022008)	1628	102	51.70	+	1.97	4.03E-07
positive regulation of biosynthetic process (GO:0009891)	1745	109	55.42	+	1.97	9.17E-08
cell projection organization (GO:0030030)	1172	72	37.22	+	1.93	8.15E-04
regulation of cell differentiation (GO:0045595)	1489	91	47.29	+	1.92	1.74E-05
embryo development (GO:0009790)	967	59	30.71	+	1.92	1.54E-02
negative regulation of cellular biosynthetic process (GO:0031327)	1381	84	43.86	+	1.92	9.68E-05
negative regulation of macromolecule biosynthetic process (GO:0010558)	1318	80	41.86	+	1.91	2.45E-04
positive regulation of developmental process (GO:0051094)	1104	67	35.06	+	1.91	3.58E-03
negative regulation of biosynthetic process (GO:0009890)	1401	85	44.49	+	1.91	8.78E-05
regulation of multicellular organismal development (GO:2000026)	1517	92	48.18	+	1.91	2.04E-05
cellular response to oxygen-containing compound (GO:1901701)	924	56	29.34	+	1.91	3.43E-02
negative regulation of cellular macromolecule biosynthetic process (GO:2000113)	1240	75	39.38	+	1.90	7.92E-04
response to organonitrogen compound (GO:0010243)	913	55	28.99	+	1.90	4.97E-02
negative regulation of transcription, DNA-templated (GO:0045892)	1104	66	35.06	+	1.88	7.31E-03
negative regulation of nucleic acid-templated transcription (GO:1903507)	1138	68	36.14	+	1.88	5.02E-03
response to oxygen-containing compound (GO:1901700)	1453	86	46.14	+	1.86	2.13E-04
cell development (GO:0048468)	1776	105	56.40	+	1.86	5.02E-06
locomotion (GO:0040011)	1354	80	43.00	+	1.86	7.42E-04
negative regulation of RNA biosynthetic process (GO:1902679)	1153	68	36.62	+	1.86	7.89E-03
system development (GO:0048731)	4011	235	127.38	+	1.84	6.52E-19
negative regulation of RNA metabolic process (GO:0051253)	1193	69	37.89	+	1.82	1.28E-02
negative regulation of nitrogen compound metabolic process (GO:0051172)	1406	81	44.65	+	1.81	1.70E-03
multicellular organismal development (GO:0007275)	4571	262	145.16	+	1.80	8.87E-21
response to endogenous stimulus (GO:0009719)	1545	88	49.07	+	1.79	7.81E-04
positive regulation of cellular component organization (GO:0051130)	1143	65	36.30	+	1.79	4.47E-02
anatomical structure morphogenesis (GO:0009653)	2341	133	74.34	+	1.79	2.16E-07
negative regulation of nucleobase-containing compound metabolic process (GO:0045934)	1310	74	41.60	+	1.78	1.22E-02
anatomical structure development (GO:0048856)	4699	265	149.23	+	1.78	4.51E-20
organ development (GO:0048513)	2784	157	88.41	+	1.78	3.29E-09
regulation of multicellular organismal process (GO:0051239)	2381	132	75.61	+	1.75	1.31E-06
regulation of developmental process (GO:0050793)	2112	117	67.07	+	1.74	1.94E-05
tissue development (GO:0009888)	1601	88	50.84	+	1.73	3.52E-03
negative regulation of gene expression (GO:0010629)	1404	77	44.59	+	1.73	2.16E-02
developmental process (GO:0032502)	5291	290	168.03	+	1.73	4.97E-21
single-organism developmental process (GO:0044767)	5209	285	165.42	+	1.72	2.49E-20
movement of cell or subcellular component (GO:0006928)	1503	82	47.73	+	1.72	1.21E-02
positive regulation of macromolecule metabolic process (GO:0010604)	2741	149	87.05	+	1.71	2.45E-07
positive regulation of cellular metabolic process (GO:0031325)	2904	157	92.22	+	1.70	9.00E-08
cell differentiation (GO:0030154)	3372	182	107.09	+	1.70	1.10E-09
response to external stimulus (GO:0009605)	2080	109	66.06	+	1.65	1.29E-03
cellular developmental process (GO:0048869)	3543	185	112.52	+	1.64	1.25E-08
negative regulation of metabolic process (GO:0009892)	2481	129	78.79	+	1.64	1.11E-04
negative regulation of cellular metabolic process (GO:0031324)	2213	115	70.28	+	1.64	8.41E-04
negative regulation of cellular process (GO:0048523)	4025	208	127.82	+	1.63	6.42E-10
negative regulation of macromolecule metabolic process (GO:0010605)	2207	114	70.09	+	1.63	1.31E-03
negative regulation of biological process (GO:0048519)	4372	225	138.84	+	1.62	4.87E-11
positive regulation of cellular process (GO:0048522)	4586	234	145.64	+	1.61	2.52E-11
regulation of transcription, DNA-templated (GO:0006355)	3438	174	109.18	+	1.59	9.79E-07
positive regulation of metabolic process (GO:0009893)	3529	178	112.07	+	1.59	7.12E-07
regulation of cellular macromolecule biosynthetic process (GO:2000112)	3768	190	119.66	+	1.59	1.21E-07
transcription, DNA-templated (GO:0006351)	2560	129	81.30	+	1.59	6.63E-04
nucleic acid-templated transcription (GO:0097659)	2561	129	81.33	+	1.59	6.77E-04
regulation of nucleic acid-templated transcription (GO:1903506)	3460	174	109.88	+	1.58	1.62E-06
regulation of macromolecule biosynthetic process (GO:0010556)	3875	194	123.06	+	1.58	1.24E-07
regulation of RNA biosynthetic process (GO:2001141)	3480	174	110.52	+	1.57	2.54E-06
positive regulation of biological process (GO:0048518)	5302	263	168.38	+	1.56	4.31E-12
regulation of cellular biosynthetic process (GO:0031326)	4054	200	128.74	+	1.55	1.91E-07
regulation of biosynthetic process (GO:0009889)	4098	202	130.14	+	1.55	1.54E-07
regulation of RNA metabolic process (GO:0051252)	3573	176	113.47	+	1.55	6.12E-06
regulation of cellular component organization (GO:0051128)	2160	106	68.60	+	1.55	3.90E-02
cellular component organization (GO:0016043)	5066	246	160.88	+	1.53	9.71E-10
RNA biosynthetic process (GO:0032774)	2680	130	85.11	+	1.53	4.68E-03
regulation of gene expression (GO:0010468)	4074	197	129.38	+	1.52	1.68E-06
cellular response to chemical stimulus (GO:0070887)	2404	116	76.34	+	1.52	2.81E-02
regulation of nucleobase-containing compound metabolic process (GO:0019219)	3861	186	122.62	+	1.52	9.50E-06
regulation of nitrogen compound metabolic process (GO:0051171)	4148	199	131.73	+	1.51	2.55E-06
cellular component organization or biogenesis (GO:0071840)	5188	248	164.76	+	1.51	4.24E-09
single-multicellular organism process (GO:0044707)	6193	295	196.67	+	1.50	3.85E-12
response to organic substance (GO:0010033)	2636	124	83.71	+	1.48	4.13E-02
multicellular organismal process (GO:0032501)	6444	299	204.65	+	1.46	7.91E-11
regulation of macromolecule metabolic process (GO:0060255)	5607	260	178.06	+	1.46	2.44E-08
aromatic compound biosynthetic process (GO:0019438)	3044	141	96.67	+	1.46	1.78E-02
nucleobase-containing compound biosynthetic process (GO:0034654)	2962	137	94.07	+	1.46	2.79E-02
heterocycle biosynthetic process (GO:0018130)	3043	140	96.64	+	1.45	2.80E-02
organic cyclic compound biosynthetic process (GO:1901362)	3173	145	100.77	+	1.44	2.55E-02
regulation of primary metabolic process (GO:0080090)	5631	256	178.83	+	1.43	3.64E-07
regulation of cellular metabolic process (GO:0031323)	5814	262	184.64	+	1.42	4.59E-07
macromolecule biosynthetic process (GO:0009059)	3651	162	115.95	+	1.40	3.11E-02
regulation of metabolic process (GO:0019222)	6588	292	209.22	+	1.40	8.31E-08
gene expression (GO:0010467)	3825	168	121.47	+	1.38	3.51E-02
macromolecule metabolic process (GO:0043170)	7438	323	236.21	+	1.37	2.55E-08
regulation of cellular process (GO:0050794)	10120	416	321.39	+	1.29	7.45E-10
cellular macromolecule metabolic process (GO:0044260)	6753	277	214.46	+	1.29	1.70E-03
regulation of biological process (GO:0050789)	10614	434	337.07	+	1.29	1.43E-10
biological regulation (GO:0065007)	11133	449	353.56	+	1.27	2.34E-10
organic substance metabolic process (GO:0071704)	9008	360	286.07	+	1.26	3.87E-05
metabolic process (GO:0008152)	9928	395	315.29	+	1.25	2.57E-06
primary metabolic process (GO:0044238)	8697	337	276.19	+	1.22	9.05E-03
single-organism cellular process (GO:0044763)	11415	434	362.51	+	1.20	7.92E-05
single-organism process (GO:0044699)	12755	482	405.07	+	1.19	1.60E-06
cellular process (GO:0009987)	14147	527	449.27	+	1.17	8.10E-08
biological_process (GO:0008150)	16542	607	525.33	+	1.16	2.17E-14
Unclassified (UNCLASSIFIED)	4272	56	135.67	-	.41	0.00E00
sensory perception of chemical stimulus (GO:0007606)	536	2	17.02	-	< 0.2	4.31E-02
detection of stimulus involved in sensory perception (GO:0050906)	514	1	16.32	-	< 0.2	9.15E-03
