# Supplementary material for: Astrocyte-Derived Small Extracellular Vesicles Regulate Dendritic Complexity through miR-26a-5p Activity
Source: Cells. 2020 Apr 10;9(4):930. doi: 10.3390/cells9040930 (PMC7226994; doi:10.3390/cells9040930)
Supplement: Supplementary file 1 [file cells-09-00930-s001.zip › Supplementary files/miRNA targets and fold enrichment analyses/miR-19/enrichment19.txt]

Analysis Type:	PANTHER Overrepresentation Test (release 20150430)
Annotation Version and Release Date:	GO Ontology database Released 2015-08-06
Analyzed List:	upload_1 (Homo sapiens)
Reference List:	Homo sapiens (all genes in database)
Bonferroni correction:	true
GO biological process complete	Homo sapiens - REFLIST (20814)	upload_1 (722)	upload_1 (expected)	upload_1 (over/under)	upload_1 (fold Enrichment)	upload_1 (P-value)
chondrocyte differentiation (GO:0002062)	63	12	2.19	+	> 5	2.44E-02
cartilage development (GO:0051216)	158	22	5.48	+	4.01	5.64E-04
connective tissue development (GO:0061448)	205	27	7.11	+	3.80	5.97E-05
homophilic cell adhesion via plasma membrane adhesion molecules (GO:0007156)	155	20	5.38	+	3.72	6.98E-03
cell-cell adhesion via plasma-membrane adhesion molecules (GO:0098742)	207	23	7.18	+	3.20	1.35E-02
regulation of neuron apoptotic process (GO:0043523)	192	21	6.66	+	3.15	4.75E-02
modulation of synaptic transmission (GO:0050804)	266	26	9.23	+	2.82	2.91E-02
regulation of developmental growth (GO:0048638)	278	27	9.64	+	2.80	2.14E-02
vasculature development (GO:0001944)	470	45	16.30	+	2.76	1.66E-05
skeletal system development (GO:0001501)	474	44	16.44	+	2.68	6.16E-05
posttranscriptional regulation of gene expression (GO:0010608)	357	33	12.38	+	2.66	5.04E-03
blood vessel development (GO:0001568)	446	41	15.47	+	2.65	2.60E-04
blood vessel morphogenesis (GO:0048514)	376	34	13.04	+	2.61	5.55E-03
positive regulation of neurogenesis (GO:0050769)	354	31	12.28	+	2.52	3.22E-02
positive regulation of nervous system development (GO:0051962)	414	36	14.36	+	2.51	6.44E-03
reproductive structure development (GO:0048608)	420	36	14.57	+	2.47	8.91E-03
reproductive system development (GO:0061458)	424	36	14.71	+	2.45	1.10E-02
circulatory system development (GO:0072359)	779	66	27.02	+	2.44	4.52E-07
cardiovascular system development (GO:0072358)	779	66	27.02	+	2.44	4.52E-07
single-organism behavior (GO:0044708)	392	33	13.60	+	2.43	3.58E-02
enzyme linked receptor protein signaling pathway (GO:0007167)	1004	81	34.83	+	2.33	2.82E-08
regulation of cell projection organization (GO:0031344)	459	37	15.92	+	2.32	2.55E-02
epithelial cell differentiation (GO:0030855)	510	41	17.69	+	2.32	8.07E-03
muscle structure development (GO:0061061)	462	37	16.03	+	2.31	2.94E-02
regulation of neurogenesis (GO:0050767)	600	48	20.81	+	2.31	1.11E-03
regulation of cellular component biogenesis (GO:0044087)	653	52	22.65	+	2.30	3.81E-04
sensory organ development (GO:0007423)	515	41	17.86	+	2.30	1.02E-02
regulation of nervous system development (GO:0051960)	693	55	24.04	+	2.29	1.73E-04
nervous system development (GO:0007399)	2271	180	78.78	+	2.28	2.14E-22
transmembrane receptor protein tyrosine kinase signaling pathway (GO:0007169)	783	62	27.16	+	2.28	2.29E-05
positive regulation of transcription from RNA polymerase II promoter (GO:0045944)	987	78	34.24	+	2.28	1.94E-07
regulation of growth (GO:0040008)	615	48	21.33	+	2.25	2.24E-03
positive regulation of cell differentiation (GO:0045597)	799	62	27.72	+	2.24	4.81E-05
tube development (GO:0035295)	587	45	20.36	+	2.21	8.46E-03
organ morphogenesis (GO:0009887)	888	68	30.80	+	2.21	1.43E-05
negative regulation of gene expression (GO:0010629)	1404	107	48.70	+	2.20	2.25E-10
negative regulation of transcription from RNA polymerase II promoter (GO:0000122)	722	55	25.04	+	2.20	6.48E-04
behavior (GO:0007610)	527	40	18.28	+	2.19	4.22E-02
epithelium development (GO:0060429)	989	75	34.31	+	2.19	3.00E-06
head development (GO:0060322)	699	53	24.25	+	2.19	1.29E-03
brain development (GO:0007420)	661	50	22.93	+	2.18	3.13E-03
generation of neurons (GO:0048699)	1551	117	53.80	+	2.17	2.27E-11
neuron differentiation (GO:0030182)	1168	88	40.52	+	2.17	1.06E-07
synaptic transmission (GO:0007268)	560	42	19.43	+	2.16	3.28E-02
hematopoietic or lymphoid organ development (GO:0048534)	574	43	19.91	+	2.16	2.60E-02
tissue morphogenesis (GO:0048729)	576	43	19.98	+	2.15	2.83E-02
tissue development (GO:0009888)	1601	119	55.54	+	2.14	3.52E-11
positive regulation of developmental process (GO:0051094)	1104	82	38.30	+	2.14	1.12E-06
positive regulation of cell proliferation (GO:0008284)	813	60	28.20	+	2.13	4.84E-04
regulation of cell development (GO:0060284)	763	56	26.47	+	2.12	1.61E-03
negative regulation of cellular macromolecule biosynthetic process (GO:2000113)	1240	91	43.01	+	2.12	1.81E-07
neurogenesis (GO:0022008)	1628	119	56.47	+	2.11	1.12E-10
developmental process involved in reproduction (GO:0003006)	617	45	21.40	+	2.10	3.03E-02
neuron projection development (GO:0031175)	838	61	29.07	+	2.10	5.99E-04
positive regulation of nucleic acid-templated transcription (GO:1903508)	1403	102	48.67	+	2.10	1.61E-08
positive regulation of transcription, DNA-templated (GO:0045893)	1403	102	48.67	+	2.10	1.61E-08
immune system development (GO:0002520)	606	44	21.02	+	2.09	4.33E-02
embryo development (GO:0009790)	967	70	33.54	+	2.09	7.69E-05
regulation of transcription from RNA polymerase II promoter (GO:0006357)	1716	124	59.52	+	2.08	6.28E-11
positive regulation of RNA metabolic process (GO:0051254)	1467	105	50.89	+	2.06	1.82E-08
negative regulation of macromolecule biosynthetic process (GO:0010558)	1318	94	45.72	+	2.06	3.68E-07
neuron development (GO:0048666)	982	70	34.06	+	2.05	1.40E-04
positive regulation of RNA biosynthetic process (GO:1902680)	1431	102	49.64	+	2.05	5.01E-08
cellular response to growth factor stimulus (GO:0071363)	733	52	25.43	+	2.05	1.18E-02
small GTPase mediated signal transduction (GO:0007264)	778	55	26.99	+	2.04	6.50E-03
negative regulation of transcription, DNA-templated (GO:0045892)	1104	78	38.30	+	2.04	2.92E-05
positive regulation of gene expression (GO:0010628)	1664	117	57.72	+	2.03	2.56E-09
positive regulation of hydrolase activity (GO:0051345)	815	57	28.27	+	2.02	5.69E-03
regulation of multicellular organismal development (GO:2000026)	1517	106	52.62	+	2.01	5.82E-08
cell development (GO:0048468)	1776	124	61.61	+	2.01	6.98E-10
negative regulation of cellular biosynthetic process (GO:0031327)	1381	96	47.90	+	2.00	8.64E-07
negative regulation of nucleic acid-templated transcription (GO:1903507)	1138	79	39.48	+	2.00	4.90E-05
positive regulation of macromolecule biosynthetic process (GO:0010557)	1600	111	55.50	+	2.00	2.64E-08
negative regulation of biosynthetic process (GO:0009890)	1401	97	48.60	+	2.00	8.42E-07
regulation of cellular component movement (GO:0051270)	709	49	24.59	+	1.99	4.75E-02
response to growth factor (GO:0070848)	754	52	26.15	+	1.99	2.61E-02
central nervous system development (GO:0007417)	870	60	30.18	+	1.99	4.51E-03
positive regulation of nitrogen compound metabolic process (GO:0051173)	1726	119	59.87	+	1.99	5.61E-09
regulation of anatomical structure morphogenesis (GO:0022603)	857	59	29.73	+	1.98	5.95E-03
positive regulation of biosynthetic process (GO:0009891)	1745	120	60.53	+	1.98	5.22E-09
cell morphogenesis involved in differentiation (GO:0000904)	830	57	28.79	+	1.98	9.93E-03
positive regulation of multicellular organismal process (GO:0051240)	1357	93	47.07	+	1.98	3.60E-06
positive regulation of nucleobase-containing compound metabolic process (GO:0045935)	1649	113	57.20	+	1.98	3.48E-08
negative regulation of RNA biosynthetic process (GO:1902679)	1153	79	40.00	+	1.98	8.55E-05
cytoskeleton organization (GO:0007010)	848	58	29.42	+	1.97	9.05E-03
positive regulation of cellular biosynthetic process (GO:0031328)	1712	117	59.39	+	1.97	1.60E-08
negative regulation of nitrogen compound metabolic process (GO:0051172)	1406	96	48.77	+	1.97	2.19E-06
cell adhesion (GO:0007155)	1037	70	35.97	+	1.95	1.09E-03
biological adhesion (GO:0022610)	1041	70	36.11	+	1.94	1.25E-03
intracellular signal transduction (GO:0035556)	1816	122	62.99	+	1.94	1.51E-08
regulation of cell differentiation (GO:0045595)	1489	100	51.65	+	1.94	2.13E-06
regulation of developmental process (GO:0050793)	2112	141	73.26	+	1.92	2.91E-10
regulation of cell cycle (GO:0051726)	946	63	32.82	+	1.92	7.41E-03
system development (GO:0048731)	4011	267	139.13	+	1.92	9.12E-25
negative regulation of RNA metabolic process (GO:0051253)	1193	79	41.38	+	1.91	3.52E-04
positive regulation of catalytic activity (GO:0043085)	1476	97	51.20	+	1.89	1.24E-05
positive regulation of macromolecule metabolic process (GO:0010604)	2741	179	95.08	+	1.88	2.50E-13
cell differentiation (GO:0030154)	3372	218	116.97	+	1.86	5.02E-17
anatomical structure morphogenesis (GO:0009653)	2341	151	81.21	+	1.86	4.46E-10
positive regulation of molecular function (GO:0044093)	1738	112	60.29	+	1.86	1.67E-06
positive regulation of phosphorylation (GO:0042327)	994	64	34.48	+	1.86	1.81E-02
cellular response to endogenous stimulus (GO:0071495)	1119	72	38.82	+	1.85	4.19E-03
organ development (GO:0048513)	2784	178	96.57	+	1.84	2.42E-12
positive regulation of protein modification process (GO:0031401)	1144	73	39.68	+	1.84	4.70E-03
positive regulation of protein metabolic process (GO:0051247)	1489	95	51.65	+	1.84	7.84E-05
positive regulation of protein phosphorylation (GO:0001934)	958	61	33.23	+	1.84	4.43E-02
multicellular organismal development (GO:0007275)	4571	290	158.56	+	1.83	2.53E-24
negative regulation of nucleobase-containing compound metabolic process (GO:0045934)	1310	83	45.44	+	1.83	9.96E-04
positive regulation of cellular protein metabolic process (GO:0032270)	1396	88	48.42	+	1.82	4.98E-04
cellular developmental process (GO:0048869)	3543	222	122.90	+	1.81	8.29E-16
positive regulation of metabolic process (GO:0009893)	3529	221	122.41	+	1.81	1.12E-15
regulation of cell proliferation (GO:0042127)	1475	92	51.17	+	1.80	3.89E-04
cell projection organization (GO:0030030)	1172	73	40.65	+	1.80	1.12E-02
cell morphogenesis (GO:0000902)	1111	69	38.54	+	1.79	2.43E-02
positive regulation of phosphorus metabolic process (GO:0010562)	1114	69	38.64	+	1.79	2.66E-02
positive regulation of phosphate metabolic process (GO:0045937)	1114	69	38.64	+	1.79	2.66E-02
regulation of multicellular organismal process (GO:0051239)	2381	147	82.59	+	1.78	2.91E-08
positive regulation of cellular metabolic process (GO:0031325)	2904	179	100.73	+	1.78	5.99E-11
regulation of cellular component organization (GO:0051128)	2160	133	74.93	+	1.78	4.86E-07
anatomical structure development (GO:0048856)	4699	289	163.00	+	1.77	5.91E-22
negative regulation of macromolecule metabolic process (GO:0010605)	2207	135	76.56	+	1.76	5.22E-07
single-organism developmental process (GO:0044767)	5209	316	180.69	+	1.75	4.13E-24
cell surface receptor signaling pathway (GO:0007166)	2180	132	75.62	+	1.75	1.73E-06
response to endogenous stimulus (GO:0009719)	1545	93	53.59	+	1.74	1.59E-03
developmental process (GO:0032502)	5291	318	183.54	+	1.73	1.29E-23
homeostatic process (GO:0042592)	1316	79	45.65	+	1.73	1.60E-02
regulation of intracellular signal transduction (GO:1902531)	1571	93	54.50	+	1.71	3.28E-03
regulation of localization (GO:0032879)	2267	134	78.64	+	1.70	5.73E-06
locomotion (GO:0040011)	1354	80	46.97	+	1.70	2.46E-02
negative regulation of metabolic process (GO:0009892)	2481	146	86.06	+	1.70	1.08E-06
positive regulation of cellular process (GO:0048522)	4586	268	159.08	+	1.68	2.24E-16
regulation of biological quality (GO:0065008)	3134	183	108.71	+	1.68	3.75E-09
regulation of transport (GO:0051049)	1715	100	59.49	+	1.68	2.26E-03
positive regulation of biological process (GO:0048518)	5302	308	183.92	+	1.67	6.25E-20
regulation of cellular macromolecule biosynthetic process (GO:2000112)	3768	218	130.71	+	1.67	1.73E-11
regulation of phosphorylation (GO:0042325)	1419	82	49.22	+	1.67	4.16E-02
regulation of cell death (GO:0010941)	1508	87	52.31	+	1.66	2.23E-02
regulation of RNA metabolic process (GO:0051252)	3573	206	123.94	+	1.66	2.18E-10
regulation of macromolecule biosynthetic process (GO:0010556)	3875	223	134.42	+	1.66	1.23E-11
regulation of nucleic acid-templated transcription (GO:1903506)	3460	199	120.02	+	1.66	9.41E-10
regulation of gene expression (GO:0010468)	4074	234	141.32	+	1.66	1.99E-12
transcription, DNA-templated (GO:0006351)	2560	147	88.80	+	1.66	4.93E-06
nucleic acid-templated transcription (GO:0097659)	2561	147	88.84	+	1.65	5.06E-06
regulation of RNA biosynthetic process (GO:2001141)	3480	199	120.71	+	1.65	1.63E-09
regulation of molecular function (GO:0065009)	2711	155	94.04	+	1.65	1.96E-06
regulation of transcription, DNA-templated (GO:0006355)	3438	196	119.26	+	1.64	3.60E-09
establishment of localization in cell (GO:0051649)	1812	103	62.86	+	1.64	4.72E-03
regulation of signaling (GO:0023051)	2870	163	99.56	+	1.64	9.45E-07
regulation of nitrogen compound metabolic process (GO:0051171)	4148	235	143.89	+	1.63	8.11E-12
regulation of protein modification process (GO:0031399)	1679	95	58.24	+	1.63	1.66E-02
negative regulation of biological process (GO:0048519)	4372	247	151.66	+	1.63	1.27E-12
regulation of nucleobase-containing compound metabolic process (GO:0019219)	3861	218	133.93	+	1.63	2.31E-10
regulation of biosynthetic process (GO:0009889)	4098	231	142.15	+	1.63	2.92E-11
regulation of cellular biosynthetic process (GO:0031326)	4054	228	140.63	+	1.62	6.34E-11
negative regulation of cellular process (GO:0048523)	4025	226	139.62	+	1.62	1.07E-10
regulation of protein metabolic process (GO:0051246)	2530	142	87.76	+	1.62	4.54E-05
negative regulation of cellular metabolic process (GO:0031324)	2213	124	76.76	+	1.62	5.81E-04
regulation of signal transduction (GO:0009966)	2538	142	88.04	+	1.61	5.54E-05
regulation of cellular protein metabolic process (GO:0032268)	2364	132	82.00	+	1.61	2.43E-04
regulation of phosphate metabolic process (GO:0019220)	1653	92	57.34	+	1.60	4.72E-02
regulation of cell communication (GO:0010646)	3019	168	104.72	+	1.60	2.09E-06
regulation of catalytic activity (GO:0050790)	2244	124	77.84	+	1.59	1.23E-03
RNA biosynthetic process (GO:0032774)	2680	148	92.96	+	1.59	5.65E-05
nucleobase-containing compound biosynthetic process (GO:0034654)	2962	162	102.75	+	1.58	1.69E-05
cellular response to organic substance (GO:0071310)	1978	108	68.61	+	1.57	1.55E-02
regulation of primary metabolic process (GO:0080090)	5631	306	195.33	+	1.57	4.27E-15
cell communication (GO:0007154)	5325	289	184.71	+	1.56	1.21E-13
single-multicellular organism process (GO:0044707)	6193	336	214.82	+	1.56	1.41E-17
signal transduction (GO:0007165)	4801	259	166.54	+	1.56	4.44E-11
single organism signaling (GO:0044700)	5192	280	180.10	+	1.55	1.41E-12
signaling (GO:0023052)	5195	280	180.21	+	1.55	1.52E-12
heterocycle biosynthetic process (GO:0018130)	3043	164	105.56	+	1.55	3.68E-05
aromatic compound biosynthetic process (GO:0019438)	3044	164	105.59	+	1.55	3.76E-05
regulation of macromolecule metabolic process (GO:0060255)	5607	302	194.50	+	1.55	3.44E-14
regulation of metabolic process (GO:0019222)	6588	350	228.53	+	1.53	3.24E-17
multicellular organismal process (GO:0032501)	6444	342	223.53	+	1.53	1.91E-16
regulation of cellular metabolic process (GO:0031323)	5814	305	201.68	+	1.51	9.77E-13
cellular localization (GO:0051641)	2174	114	75.41	+	1.51	4.96E-02
organic cyclic compound biosynthetic process (GO:1901362)	3173	166	110.07	+	1.51	2.24E-04
transport (GO:0006810)	3742	194	129.80	+	1.49	1.80E-05
localization (GO:0051179)	4683	242	162.44	+	1.49	6.76E-08
establishment of localization (GO:0051234)	3851	199	133.58	+	1.49	1.32E-05
cellular nitrogen compound biosynthetic process (GO:0044271)	3407	176	118.18	+	1.49	1.78E-04
response to organic substance (GO:0010033)	2636	136	91.44	+	1.49	1.22E-02
macromolecule biosynthetic process (GO:0009059)	3651	187	126.65	+	1.48	1.01E-04
cellular macromolecule biosynthetic process (GO:0034645)	3576	183	124.04	+	1.48	1.65E-04
cellular protein modification process (GO:0006464)	2783	141	96.54	+	1.46	1.98E-02
protein modification process (GO:0036211)	2783	141	96.54	+	1.46	1.98E-02
organelle organization (GO:0006996)	2912	147	101.01	+	1.46	1.39E-02
RNA metabolic process (GO:0016070)	3373	169	117.00	+	1.44	2.83E-03
cellular component organization (GO:0016043)	5066	252	175.73	+	1.43	1.04E-06
single-organism transport (GO:0044765)	3104	154	107.67	+	1.43	1.96E-02
cellular component organization or biogenesis (GO:0071840)	5188	252	179.96	+	1.40	1.13E-05
single-organism localization (GO:1902578)	3296	160	114.33	+	1.40	4.10E-02
regulation of response to stimulus (GO:0048583)	3555	172	123.32	+	1.39	1.94E-02
regulation of cellular process (GO:0050794)	10120	489	351.04	+	1.39	2.08E-21
gene expression (GO:0010467)	3825	184	132.68	+	1.39	1.08E-02
cellular response to stimulus (GO:0051716)	6227	299	216.00	+	1.38	2.85E-07
regulation of biological process (GO:0050789)	10614	503	368.18	+	1.37	1.33E-20
biological regulation (GO:0065007)	11133	518	386.18	+	1.34	5.82E-20
response to stimulus (GO:0050896)	7621	352	264.36	+	1.33	1.42E-07
cellular biosynthetic process (GO:0044249)	4493	207	155.85	+	1.33	3.60E-02
organic substance biosynthetic process (GO:1901576)	4587	211	159.11	+	1.33	3.08E-02
cellular macromolecule metabolic process (GO:0044260)	6753	304	234.25	+	1.30	2.69E-04
single-organism cellular process (GO:0044763)	11415	510	395.97	+	1.29	1.90E-14
single-organism process (GO:0044699)	12755	567	442.45	+	1.28	2.06E-19
macromolecule metabolic process (GO:0043170)	7438	329	258.01	+	1.28	2.76E-04
cellular metabolic process (GO:0044237)	8573	365	297.38	+	1.23	1.85E-03
primary metabolic process (GO:0044238)	8697	365	301.68	+	1.21	9.73E-03
cellular process (GO:0009987)	14147	589	490.73	+	1.20	1.04E-12
metabolic process (GO:0008152)	9928	413	344.38	+	1.20	1.50E-03
organic substance metabolic process (GO:0071704)	9008	374	312.47	+	1.20	1.98E-02
biological_process (GO:0008150)	16542	667	573.81	+	1.16	7.68E-18
Unclassified (UNCLASSIFIED)	4272	57	148.19	-	.38	0.00E00
detection of chemical stimulus (GO:0009593)	496	2	17.21	-	< 0.2	3.70E-02
detection of stimulus involved in sensory perception (GO:0050906)	514	2	17.83	-	< 0.2	2.09E-02
sensory perception of chemical stimulus (GO:0007606)	536	2	18.59	-	< 0.2	1.04E-02
