# Supplementary material for: Astrocyte-Derived Small Extracellular Vesicles Regulate Dendritic Complexity through miR-26a-5p Activity
Source: Cells. 2020 Apr 10;9(4):930. doi: 10.3390/cells9040930 (PMC7226994; doi:10.3390/cells9040930)
Supplement: Supplementary file 1 [file cells-09-00930-s001.zip › Supplementary files/miRNA targets and fold enrichment analyses/miR-26/enrichment 26a.txt]

Analysis Type:	PANTHER Overrepresentation Test (release 20150430)
Annotation Version and Release Date:	GO Ontology database Released 2015-08-06
Analyzed List:	upload_1 (Homo sapiens)
Reference List:	Homo sapiens (all genes in database)
Bonferroni correction:	true
GO biological process complete	Homo sapiens - REFLIST (20814)	upload_1 (689)	upload_1 (expected)	upload_1 (over/under)	upload_1 (fold Enrichment)	upload_1 (P-value)
peptidyl-serine phosphorylation (GO:0018105)	121	18	4.01	+	4.49	1.72E-03
peptidyl-serine modification (GO:0018209)	134	19	4.44	+	4.28	1.64E-03
regulation of axonogenesis (GO:0050770)	133	17	4.40	+	3.86	2.77E-02
branching morphogenesis of an epithelial tube (GO:0048754)	149	19	4.93	+	3.85	7.81E-03
morphogenesis of a branching structure (GO:0001763)	189	24	6.26	+	3.84	3.30E-04
maintenance of cell number (GO:0098727)	150	19	4.97	+	3.83	8.60E-03
regulation of organ morphogenesis (GO:2000027)	158	20	5.23	+	3.82	4.57E-03
morphogenesis of a branching epithelium (GO:0061138)	177	22	5.86	+	3.75	1.71E-03
Wnt signaling pathway (GO:0016055)	246	28	8.14	+	3.44	2.46E-04
developmental growth (GO:0048589)	326	33	10.79	+	3.06	2.32E-04
regulation of cell morphogenesis involved in differentiation (GO:0010769)	296	29	9.80	+	2.96	3.06E-03
regulation of developmental growth (GO:0048638)	278	27	9.20	+	2.93	8.99E-03
growth (GO:0040007)	407	38	13.47	+	2.82	1.70E-04
regulation of cell morphogenesis (GO:0022604)	477	44	15.79	+	2.79	1.85E-05
regulation of anatomical structure morphogenesis (GO:0022603)	857	78	28.37	+	2.75	1.61E-11
regulation of actin filament-based process (GO:0032970)	323	29	10.69	+	2.71	1.68E-02
posttranscriptional regulation of gene expression (GO:0010608)	357	31	11.82	+	2.62	1.49E-02
regulation of neuron projection development (GO:0010975)	342	29	11.32	+	2.56	4.93E-02
tube morphogenesis (GO:0035239)	356	30	11.78	+	2.55	3.86E-02
skeletal system development (GO:0001501)	474	39	15.69	+	2.49	2.72E-03
morphogenesis of an epithelium (GO:0002009)	439	36	14.53	+	2.48	8.28E-03
regulation of cell projection organization (GO:0031344)	459	36	15.19	+	2.37	2.23E-02
neuron projection development (GO:0031175)	838	65	27.74	+	2.34	3.18E-06
regulation of neuron differentiation (GO:0045664)	484	37	16.02	+	2.31	2.88E-02
tissue morphogenesis (GO:0048729)	576	44	19.07	+	2.31	3.56E-03
cell morphogenesis involved in neuron differentiation (GO:0048667)	697	53	23.07	+	2.30	2.68E-04
positive regulation of cell differentiation (GO:0045597)	799	60	26.45	+	2.27	5.01E-05
negative regulation of cellular component organization (GO:0051129)	547	41	18.11	+	2.26	1.40E-02
neuron development (GO:0048666)	982	73	32.51	+	2.25	1.57E-06
organ morphogenesis (GO:0009887)	888	66	29.40	+	2.25	1.25E-05
negative regulation of cell differentiation (GO:0045596)	660	49	21.85	+	2.24	1.79E-03
neuron projection morphogenesis (GO:0048812)	714	53	23.64	+	2.24	5.71E-04
neurogenesis (GO:0022008)	1628	119	53.89	+	2.21	3.57E-12
generation of neurons (GO:0048699)	1551	113	51.34	+	2.20	2.84E-11
neuron differentiation (GO:0030182)	1168	85	38.66	+	2.20	1.25E-07
brain development (GO:0007420)	661	48	21.88	+	2.19	4.43E-03
cell morphogenesis involved in differentiation (GO:0000904)	830	60	27.48	+	2.18	1.91E-04
axonogenesis (GO:0007409)	651	47	21.55	+	2.18	6.81E-03
negative regulation of developmental process (GO:0051093)	848	61	28.07	+	2.17	1.72E-04
regulation of cellular component movement (GO:0051270)	709	51	23.47	+	2.17	2.57E-03
peptidyl-amino acid modification (GO:0018193)	864	62	28.60	+	2.17	1.43E-04
tube development (GO:0035295)	587	42	19.43	+	2.16	3.25E-02
head development (GO:0060322)	699	50	23.14	+	2.16	3.95E-03
nervous system development (GO:0007399)	2271	162	75.18	+	2.15	3.56E-17
central nervous system development (GO:0007417)	870	62	28.80	+	2.15	1.83E-04
axon development (GO:0061564)	675	48	22.34	+	2.15	7.88E-03
circulatory system development (GO:0072359)	779	55	25.79	+	2.13	1.57E-03
cardiovascular system development (GO:0072358)	779	55	25.79	+	2.13	1.57E-03
cell projection organization (GO:0030030)	1172	82	38.80	+	2.11	1.91E-06
cell projection morphogenesis (GO:0048858)	915	63	30.29	+	2.08	4.75E-04
cell migration (GO:0016477)	759	52	25.12	+	2.07	8.19E-03
regulation of developmental process (GO:0050793)	2112	144	69.91	+	2.06	4.81E-13
cell development (GO:0048468)	1776	121	58.79	+	2.06	2.78E-10
cell part morphogenesis (GO:0032990)	935	63	30.95	+	2.04	1.01E-03
cytoskeleton organization (GO:0007010)	848	57	28.07	+	2.03	4.43E-03
positive regulation of developmental process (GO:0051094)	1104	74	36.55	+	2.02	9.13E-05
regulation of cell development (GO:0060284)	763	51	25.26	+	2.02	2.07E-02
cell morphogenesis (GO:0000902)	1111	74	36.78	+	2.01	1.18E-04
regulation of cell differentiation (GO:0045595)	1489	99	49.29	+	2.01	3.39E-07
regulation of multicellular organismal development (GO:2000026)	1517	100	50.22	+	1.99	4.25E-07
protein phosphorylation (GO:0006468)	944	62	31.25	+	1.98	3.00E-03
positive regulation of transcription from RNA polymerase II promoter (GO:0045944)	987	64	32.67	+	1.96	2.98E-03
positive regulation of cellular component organization (GO:0051130)	1143	74	37.84	+	1.96	3.64E-04
regulation of organelle organization (GO:0033043)	1097	71	36.31	+	1.96	7.05E-04
epithelium development (GO:0060429)	989	64	32.74	+	1.95	3.19E-03
tissue development (GO:0009888)	1601	103	53.00	+	1.94	8.07E-07
enzyme linked receptor protein signaling pathway (GO:0007167)	1004	64	33.24	+	1.93	5.28E-03
intracellular signal transduction (GO:0035556)	1816	115	60.11	+	1.91	1.39E-07
cellular component morphogenesis (GO:0032989)	1191	75	39.43	+	1.90	8.68E-04
anatomical structure formation involved in morphogenesis (GO:0048646)	974	61	32.24	+	1.89	1.70E-02
anatomical structure morphogenesis (GO:0009653)	2341	145	77.49	+	1.87	8.28E-10
phosphorylation (GO:0016310)	1269	78	42.01	+	1.86	1.24E-03
system development (GO:0048731)	4011	246	132.78	+	1.85	3.46E-20
cell surface receptor signaling pathway (GO:0007166)	2180	132	72.16	+	1.83	6.79E-08
cellular protein modification process (GO:0006464)	2783	168	92.12	+	1.82	4.40E-11
protein modification process (GO:0036211)	2783	168	92.12	+	1.82	4.40E-11
regulation of cellular component organization (GO:0051128)	2160	130	71.50	+	1.82	1.52E-07
negative regulation of signaling (GO:0023057)	1147	69	37.97	+	1.82	1.42E-02
positive regulation of nucleic acid-templated transcription (GO:1903508)	1403	84	46.44	+	1.81	1.18E-03
positive regulation of transcription, DNA-templated (GO:0045893)	1403	84	46.44	+	1.81	1.18E-03
positive regulation of protein metabolic process (GO:0051247)	1489	89	49.29	+	1.81	5.16E-04
negative regulation of cell communication (GO:0010648)	1159	69	38.37	+	1.80	2.02E-02
cell differentiation (GO:0030154)	3372	200	111.62	+	1.79	2.07E-13
positive regulation of RNA metabolic process (GO:0051254)	1467	87	48.56	+	1.79	1.03E-03
organ development (GO:0048513)	2784	165	92.16	+	1.79	4.10E-10
positive regulation of nitrogen compound metabolic process (GO:0051173)	1726	102	57.14	+	1.79	8.59E-05
positive regulation of gene expression (GO:0010628)	1664	98	55.08	+	1.78	2.06E-04
positive regulation of macromolecule biosynthetic process (GO:0010557)	1600	94	52.96	+	1.77	4.63E-04
positive regulation of cellular protein metabolic process (GO:0032270)	1396	82	46.21	+	1.77	3.61E-03
positive regulation of RNA biosynthetic process (GO:1902680)	1431	84	47.37	+	1.77	2.65E-03
positive regulation of protein modification process (GO:0031401)	1144	67	37.87	+	1.77	4.83E-02
movement of cell or subcellular component (GO:0006928)	1503	88	49.75	+	1.77	1.50E-03
regulation of phosphorylation (GO:0042325)	1419	83	46.97	+	1.77	3.61E-03
positive regulation of biosynthetic process (GO:0009891)	1745	102	57.76	+	1.77	1.48E-04
locomotion (GO:0040011)	1354	79	44.82	+	1.76	7.72E-03
positive regulation of nucleobase-containing compound metabolic process (GO:0045935)	1649	96	54.59	+	1.76	5.00E-04
multicellular organismal development (GO:0007275)	4571	266	151.31	+	1.76	3.47E-19
regulation of protein phosphorylation (GO:0001932)	1330	77	44.03	+	1.75	1.42E-02
cellular developmental process (GO:0048869)	3543	205	117.28	+	1.75	9.76E-13
positive regulation of cellular biosynthetic process (GO:0031328)	1712	99	56.67	+	1.75	4.14E-04
macromolecule modification (GO:0043412)	2929	169	96.96	+	1.74	1.81E-09
regulation of intracellular signal transduction (GO:1902531)	1571	90	52.00	+	1.73	2.71E-03
positive regulation of macromolecule metabolic process (GO:0010604)	2741	157	90.73	+	1.73	3.11E-08
regulation of protein modification process (GO:0031399)	1679	96	55.58	+	1.73	1.14E-03
regulation of cellular protein metabolic process (GO:0032268)	2364	135	78.25	+	1.73	1.91E-06
positive regulation of multicellular organismal process (GO:0051240)	1357	77	44.92	+	1.71	2.93E-02
regulation of multicellular organismal process (GO:0051239)	2381	135	78.82	+	1.71	3.04E-06
anatomical structure development (GO:0048856)	4699	266	155.55	+	1.71	1.95E-17
positive regulation of metabolic process (GO:0009893)	3529	199	116.82	+	1.70	4.71E-11
single-organism organelle organization (GO:1902589)	1970	111	65.21	+	1.70	2.16E-04
regulation of signal transduction (GO:0009966)	2538	143	84.01	+	1.70	1.20E-06
regulation of protein metabolic process (GO:0051246)	2530	142	83.75	+	1.70	1.85E-06
regulation of transcription from RNA polymerase II promoter (GO:0006357)	1716	96	56.80	+	1.69	3.01E-03
positive regulation of cellular metabolic process (GO:0031325)	2904	162	96.13	+	1.69	1.00E-07
regulation of signaling (GO:0023051)	2870	160	95.00	+	1.68	1.48E-07
regulation of cell communication (GO:0010646)	3019	168	99.94	+	1.68	4.38E-08
organelle organization (GO:0006996)	2912	162	96.40	+	1.68	1.24E-07
single-organism developmental process (GO:0044767)	5209	289	172.43	+	1.68	1.80E-18
developmental process (GO:0032502)	5291	292	175.15	+	1.67	2.04E-18
regulation of phosphorus metabolic process (GO:0051174)	1666	91	55.15	+	1.65	1.68E-02
regulation of phosphate metabolic process (GO:0019220)	1653	90	54.72	+	1.64	2.18E-02
cellular protein metabolic process (GO:0044267)	3575	191	118.34	+	1.61	3.16E-08
regulation of macromolecule biosynthetic process (GO:0010556)	3875	204	128.27	+	1.59	1.59E-08
cellular component organization (GO:0016043)	5066	266	167.70	+	1.59	6.09E-13
regulation of biosynthetic process (GO:0009889)	4098	214	135.65	+	1.58	7.38E-09
phosphate-containing compound metabolic process (GO:0006796)	2020	105	66.87	+	1.57	2.30E-02
regulation of cellular biosynthetic process (GO:0031326)	4054	210	134.20	+	1.56	2.97E-08
phosphorus metabolic process (GO:0006793)	2067	107	68.42	+	1.56	2.19E-02
regulation of cellular macromolecule biosynthetic process (GO:2000112)	3768	195	124.73	+	1.56	2.88E-07
negative regulation of macromolecule metabolic process (GO:0010605)	2207	114	73.06	+	1.56	1.07E-02
regulation of localization (GO:0032879)	2267	117	75.04	+	1.56	7.89E-03
regulation of response to stimulus (GO:0048583)	3555	183	117.68	+	1.56	2.38E-06
cellular component organization or biogenesis (GO:0071840)	5188	266	171.74	+	1.55	1.32E-11
transcription, DNA-templated (GO:0006351)	2560	131	84.74	+	1.55	2.40E-03
nucleic acid-templated transcription (GO:0097659)	2561	131	84.78	+	1.55	2.45E-03
positive regulation of cellular process (GO:0048522)	4586	234	151.81	+	1.54	3.78E-09
regulation of gene expression (GO:0010468)	4074	207	134.86	+	1.53	2.77E-07
macromolecule biosynthetic process (GO:0009059)	3651	185	120.86	+	1.53	6.44E-06
regulation of nitrogen compound metabolic process (GO:0051171)	4148	210	137.31	+	1.53	2.56E-07
cellular localization (GO:0051641)	2174	110	71.97	+	1.53	4.31E-02
regulation of macromolecule metabolic process (GO:0060255)	5607	283	185.61	+	1.52	5.92E-12
negative regulation of cellular process (GO:0048523)	4025	203	133.24	+	1.52	9.22E-07
RNA biosynthetic process (GO:0032774)	2680	134	88.72	+	1.51	6.00E-03
cellular macromolecule biosynthetic process (GO:0034645)	3576	178	118.38	+	1.50	5.92E-05
regulation of primary metabolic process (GO:0080090)	5631	280	186.40	+	1.50	6.93E-11
single organism signaling (GO:0044700)	5192	258	171.87	+	1.50	2.08E-09
signaling (GO:0023052)	5195	258	171.97	+	1.50	2.23E-09
regulation of metabolic process (GO:0019222)	6588	327	218.08	+	1.50	3.21E-14
cell communication (GO:0007154)	5325	263	176.27	+	1.49	2.06E-09
positive regulation of biological process (GO:0048518)	5302	261	175.51	+	1.49	4.05E-09
signal transduction (GO:0007165)	4801	236	158.93	+	1.48	1.41E-07
regulation of biological quality (GO:0065008)	3134	154	103.74	+	1.48	1.98E-03
protein metabolic process (GO:0019538)	4241	208	140.39	+	1.48	5.67E-06
regulation of cellular metabolic process (GO:0031323)	5814	285	192.46	+	1.48	2.06E-10
negative regulation of biological process (GO:0048519)	4372	214	144.73	+	1.48	3.30E-06
regulation of nucleic acid-templated transcription (GO:1903506)	3460	168	114.54	+	1.47	9.98E-04
regulation of RNA biosynthetic process (GO:2001141)	3480	168	115.20	+	1.46	1.46E-03
regulation of nucleobase-containing compound metabolic process (GO:0019219)	3861	186	127.81	+	1.46	2.72E-04
regulation of RNA metabolic process (GO:0051252)	3573	172	118.28	+	1.45	1.18E-03
regulation of transcription, DNA-templated (GO:0006355)	3438	165	113.81	+	1.45	2.85E-03
nucleobase-containing compound biosynthetic process (GO:0034654)	2962	142	98.05	+	1.45	2.58E-02
cellular macromolecule metabolic process (GO:0044260)	6753	321	223.54	+	1.44	6.62E-11
single-multicellular organism process (GO:0044707)	6193	294	205.01	+	1.43	3.62E-09
multicellular organismal process (GO:0032501)	6444	300	213.31	+	1.41	2.02E-08
macromolecule metabolic process (GO:0043170)	7438	344	246.22	+	1.40	1.41E-10
cellular biosynthetic process (GO:0044249)	4493	206	148.73	+	1.39	1.63E-03
localization (GO:0051179)	4683	214	155.02	+	1.38	1.05E-03
cellular response to stimulus (GO:0051716)	6227	284	206.13	+	1.38	1.53E-06
organic substance biosynthetic process (GO:1901576)	4587	207	151.84	+	1.36	4.86E-03
biosynthetic process (GO:0009058)	4673	208	154.69	+	1.34	1.21E-02
response to stimulus (GO:0050896)	7621	337	252.28	+	1.34	2.28E-07
cellular metabolic process (GO:0044237)	8573	374	283.79	+	1.32	2.36E-08
regulation of biological process (GO:0050789)	10614	462	351.35	+	1.31	8.30E-14
regulation of cellular process (GO:0050794)	10120	440	335.00	+	1.31	4.65E-12
organic substance metabolic process (GO:0071704)	9008	387	298.19	+	1.30	5.74E-08
biological regulation (GO:0065007)	11133	474	368.53	+	1.29	1.52E-12
primary metabolic process (GO:0044238)	8697	370	287.89	+	1.29	1.58E-06
metabolic process (GO:0008152)	9928	418	328.64	+	1.27	4.41E-08
single-organism cellular process (GO:0044763)	11415	475	377.87	+	1.26	2.16E-10
cellular process (GO:0009987)	14147	577	468.30	+	1.23	2.64E-17
single-organism process (GO:0044699)	12755	517	422.23	+	1.22	1.18E-10
biological_process (GO:0008150)	16542	622	547.59	+	1.14	1.40E-10
Unclassified (UNCLASSIFIED)	4272	67	141.41	-	.47	0.00E00
